# Supplementary material for: Genomic Prediction Within and Across Biparental Families: Means and Variances of Prediction Accuracy and Usefulness of Deterministic Equations
Source: G3 (Bethesda). 2017 Sep 15;7(11):3571–86. doi: 10.1534/g3.117.300076 (PMC5677162; doi:10.1534/g3.117.300076)
Supplement: Supplementary file 2 [file 3571FileS2.zip]

Archive with 4 entries (4 files):
- Elite_Genotypes.csv
- Elite_Maps.csv
- Landrace_Genotypes.csv
- Landrace_Maps.csv
