# Supplementary material for: Genomic Prediction Within and Across Biparental Families: Means and Variances of Prediction Accuracy and Usefulness of Deterministic Equations
Source: G3 (Bethesda). 2017 Sep 15;7(11):3571–86. doi: 10.1534/g3.117.300076 (PMC5677162; doi:10.1534/g3.117.300076)
Supplement: Supplementary file 2 [file 3571FileS2.zip › Elite_Genotypes.csv]

Genotype	SYN9659	SYN10558	PZE101001044	PZE101001094	PZE101001103	PZE101001107	PZE101001108	PZE101001110	SYN10560	PZE101001114	PZE101001115	PZE101001116	SYN13279	SYN13282	PZE101001380	PUT163a54994872275	SYN35339	SYN35336	SYN35329	SYN38932	SYN38934	SYN38926	SYN35337	PUT163a603590452871	SYN2547	SYN11121	PZE101002367	SYN11127	SYNGENTA17310	SYN30742	SYN30751	SYN30756	SYN30757	SYN30738	SYN30746	SYN30737	PZE101002887	PZE101002919	PZE101003026	PZE101003115	PZE101003133	PZE101003135	SYN9381	SYN9380	SYN9363	SYN9377	SYN9378	SYN9361	SYNGENTA16820
DH_01	0	1	1	1	1	1	1	1	1	1	1	1	1	1	1	0	0	0	1	1	1	0	0	1	1	0	0	1	1	0	0	1	0	0	1	0	1	1	0	0	0	1	0	1	0	1	1	0	1
DH_02	1	1	1	1	1	1	1	1	1	1	1	0	1	1	1	1	1	1	1	1	1	1	1	1	1	0	0	0	1	1	1	1	1	1	1	1	1	0	1	1	1	1	1	0	1	0	1	0	1
DH_03	1	1	1	1	1	1	1	1	1	1	1	0	1	1	1	1	1	1	1	1	1	1	1	1	1	0	0	1	1	0	0	1	0	0	1	0	1	1	0	0	0	1	0	1	0	1	1	0	1
DH_04	1	1	1	1	1	1	1	1	1	1	1	0	1	1	1	1	1	1	1	1	1	1	1	1	1	0	0	0	1	1	1	1	1	1	1	1	1	0	1	1	1	1	1	0	1	0	1	0	1
DH_05	1	1	1	1	1	1	1	1	1	1	1	0	1	1	1	1	1	1	1	1	1	1	1	1	1	0	0	0	1	1	1	1	1	1	1	1	1	0	1	1	1	1	1	0	1	0	1	0	1
DH_06	1	1	1	1	1	1	1	1	1	1	1	0	1	1	1	1	1	1	1	1	1	1	1	1	1	0	0	1	1	0	0	1	0	0	1	0	1	1	0	0	0	1	0	1	0	1	1	0	1
DH_07	1	1	1	1	1	1	1	1	1	1	1	0	1	1	1	1	1	1	1	1	1	1	1	1	1	0	0	0	1	1	1	1	1	1	1	1	1	0	1	1	1	1	1	0	1	0	1	0	1
DH_08	1	1	1	1	1	1	1	1	1	1	1	0	1	1	1	1	1	1	1	1	1	1	1	1	1	0	0	0	1	1	1	1	1	1	1	1	1	0	1	1	1	1	1	0	1	0	1	0	1
DH_09	0	1	0	1	1	0	1	0	1	1	1	0	0	0	1	0	0	0	1	0	0	1	1	1	1	0	0	1	1	0	0	1	0	0	1	0	1	1	0	0	0	1	0	1	0	1	1	0	1
DH_10	0	1	1	1	1	1	1	1	1	1	1	1	1	1	1	0	0	0	1	1	1	0	0	1	1	0	0	1	1	0	0	1	0	0	1	0	1	1	0	0	0	1	0	1	0	1	1	0	1
DH_11	0	1	0	1	1	1	1	1	1	1	1	1	1	1	1	1	1	1	1	1	1	1	1	1	1	1	1	1	1	0	0	1	0	0	1	1	1	0	1	0	0	1	0	1	1	1	0	0	1
DH_12	1	1	1	1	1	1	1	1	1	1	1	1	1	1	1	0	0	0	1	1	1	1	1	1	1	0	0	1	1	0	0	1	0	0	1	0	1	1	0	0	0	1	0	1	0	1	1	0	1
DH_13	0	1	1	1	1	1	1	1	1	1	1	1	1	1	1	0	0	0	1	1	1	0	0	1	1	0	0	1	1	0	0	1	0	0	1	0	1	1	0	0	0	1	0	1	0	1	1	0	1
DH_14	1	1	1	1	1	1	1	1	1	1	1	0	1	1	1	1	1	1	1	1	1	1	1	1	1	0	0	0	1	1	1	1	1	1	1	1	1	0	1	1	1	1	1	0	1	0	1	0	1
DH_15	1	1	1	1	1	1	1	1	1	1	1	0	1	1	1	1	1	1	1	1	1	1	1	1	1	0	0	1	1	0	0	1	0	0	1	0	1	1	0	0	0	1	0	1	0	1	1	0	1
DH_16	0	1	1	1	1	1	1	1	1	1	1	1	1	1	1	0	0	0	1	1	1	0	0	1	1	0	0	1	1	0	0	1	0	0	1	0	1	1	0	0	0	1	0	1	0	1	1	0	1
DH_17	1	1	1	1	1	1	1	1	1	1	1	1	1	1	1	1	1	1	1	1	1	1	1	1	1	0	0	1	1	0	0	1	0	0	1	0	1	1	0	0	0	1	0	1	0	1	1	0	1
DH_18	1	1	1	1	1	1	1	1	1	1	1	0	1	1	1	1	1	1	1	1	1	1	1	1	1	0	0	1	1	0	0	1	0	0	1	0	1	1	0	0	0	1	0	1	0	1	1	0	1
DH_19	1	1	1	1	1	1	1	1	1	1	1	0	1	1	1	1	1	1	1	1	1	1	1	1	1	0	0	1	1	0	0	1	0	0	1	0	1	1	0	0	0	1	0	1	0	1	1	0	1
DH_20	0	1	1	1	1	0	0	1	0	0	0	0	0	1	1	0	1	1	1	1	1	1	0	0	1	0	0	0	1	0	0	1	0	0	1	1	1	1	1	1	0	1	0	1	1	0	0	1	1
DH_21	1	0	1	1	1	1	1	1	1	1	1	1	1	1	1	0	1	1	0	1	1	0	0	1	0	0	0	0	1	0	0	1	0	0	1	0	0	1	0	1	0	1	0	1	0	1	0	1	0
DH_22	1	1	1	1	1	1	1	1	1	1	1	1	1	1	1	1	1	1	1	1	1	1	1	1	1	1	1	1	1	0	0	1	0	0	1	1	1	0	1	0	0	1	0	1	1	1	0	0	1
DH_23	1	1	1	1	1	1	1	1	1	1	1	0	1	1	1	0	1	1	0	1	1	0	0	1	0	0	0	0	1	0	0	1	0	0	1	0	0	1	0	1	0	1	0	1	0	1	0	1	0
DH_24	1	1	1	1	1	1	1	1	1	1	1	1	1	1	1	1	1	1	1	1	1	1	1	1	1	0	0	1	1	0	0	1	0	0	1	0	1	1	0	0	0	1	0	1	0	1	1	0	1
DH_25	1	1	1	1	1	1	1	1	1	1	1	0	1	1	1	1	1	1	1	1	1	1	1	1	1	0	0	1	1	0	0	1	0	0	1	0	1	1	0	0	0	1	0	1	0	1	1	0	1
DH_26	1	1	1	1	1	1	1	1	1	1	1	0	1	1	1	1	1	1	1	1	1	1	1	1	1	0	0	1	1	0	0	1	0	0	1	0	1	1	0	0	0	1	0	1	0	1	1	0	1
DH_27	0	1	1	1	1	1	1	1	1	1	1	1	1	1	1	0	0	0	1	1	1	0	0	1	1	0	0	1	1	0	0	1	0	0	1	0	1	1	0	0	0	1	0	1	0	1	1	0	1
DH_28	1	1	1	1	1	1	1	1	1	1	1	0	1	1	1	1	1	1	1	1	1	1	1	1	1	0	0	1	1	0	0	1	0	0	1	0	1	1	0	0	0	1	0	1	0	1	1	0	1
DH_29	1	1	1	1	1	1	1	1	1	1	1	0	1	1	1	1	1	1	1	1	1	1	1	1	1	0	0	1	1	0	0	1	0	0	1	0	1	1	0	0	0	1	0	1	0	1	1	0	1
DH_30	1	1	1	1	1	1	1	1	1	1	1	0	1	1	1	1	1	1	1	1	1	1	1	1	1	0	0	1	1	0	0	1	0	0	1	0	1	1	0	0	0	1	0	1	0	1	1	0	1
DH_31	1	1	1	1	1	1	1	1	1	1	1	1	1	1	1	1	1	1	1	1	1	1	1	1	1	1	1	1	1	0	0	1	0	0	1	1	1	0	1	0	0	1	0	1	1	1	0	0	1
DH_32	1	1	1	1	1	1	1	1	1	1	1	1	1	1	1	1	1	1	1	1	1	1	1	1	1	1	1	1	1	0	0	1	0	0	1	1	1	0	1	0	0	1	0	1	1	1	0	0	1
DH_33	1	1	1	1	1	1	1	1	1	1	1	0	1	1	1	1	1	1	1	1	1	1	1	1	1	0	0	0	1	1	1	1	1	1	1	1	1	0	1	1	1	1	1	0	1	0	1	0	1
DH_34	1	1	1	1	1	1	1	1	1	1	1	0	1	1	1	1	1	1	1	1	1	1	1	1	1	0	0	0	1	1	1	1	1	1	1	1	1	0	1	1	1	1	1	0	1	0	1	0	1
DH_35	1	1	1	1	1	1	1	1	1	1	1	1	1	1	1	1	1	1	1	1	1	1	1	1	1	1	1	1	1	0	0	1	0	0	1	1	1	0	1	0	0	1	0	1	1	1	0	0	1
DH_36	1	1	1	1	1	1	1	1	1	1	1	0	1	1	1	1	1	1	1	1	1	1	1	1	1	0	0	1	1	0	0	1	0	0	1	0	1	1	0	0	0	1	0	1	0	1	1	0	1
DH_37	1	1	1	1	1	1	1	1	1	1	1	0	1	1	1	1	1	1	1	1	1	1	1	1	1	0	0	1	1	0	0	1	0	0	1	0	1	1	0	0	0	1	0	1	0	1	1	0	1
DH_38	1	1	1	1	1	1	1	1	1	1	1	0	1	1	1	1	1	1	1	1	1	1	1	1	1	0	0	1	1	0	0	1	0	0	1	0	1	1	0	0	0	1	0	1	0	1	1	0	1
DH_39	1	1	1	1	1	1	1	1	1	1	1	0	1	1	1	1	1	1	1	1	1	1	1	1	1	0	0	0	1	1	1	1	1	1	1	1	1	0	1	1	1	1	1	0	1	0	1	0	1
DH_40	1	1	1	1	1	1	1	1	1	1	1	0	1	1	1	1	0	0	1	1	1	1	0	1	1	0	0	1	1	0	0	1	0	0	1	0	1	1	0	0	0	1	0	1	0	1	1	0	1
DH_41	0	1	1	1	1	1	1	1	1	1	1	1	1	1	1	0	0	0	1	1	1	0	0	1	1	0	0	1	1	0	0	1	0	0	1	0	1	1	0	0	0	1	0	1	0	1	1	0	1
DH_42	0	1	1	0	0	0	1	1	0	0	0	0	0	0	0	0	0	0	1	0	0	1	0	1	0	1	1	0	1	1	1	0	1	1	0	0	0	1	0	1	1	1	1	0	1	0	1	1	1
DH_43	0	1	1	1	1	1	1	1	1	1	1	1	1	1	1	0	0	0	1	1	1	0	0	1	1	0	0	1	1	0	0	1	0	0	1	0	1	1	0	0	0	1	0	1	0	1	1	0	1
DH_44	0	1	0	1	1	1	1	1	1	1	1	1	1	1	1	1	1	1	1	1	1	1	1	1	1	1	1	1	1	0	0	1	0	0	1	1	1	0	1	0	0	1	0	1	1	1	0	0	1
DH_45	1	1	1	1	1	1	1	1	1	1	1	0	1	1	1	1	1	1	1	1	1	1	1	1	1	0	0	1	1	0	0	1	0	0	1	0	1	1	0	0	0	1	0	1	0	1	1	0	1
DH_46	1	1	1	1	1	1	1	1	1	1	1	0	1	1	1	1	1	1	1	1	1	1	1	1	1	0	0	1	1	0	0	1	0	0	1	0	1	1	0	0	0	1	0	1	0	1	1	0	1
DH_47	1	1	1	1	1	1	1	1	1	1	1	0	1	1	1	1	1	1	1	1	1	1	1	1	1	0	0	0	1	1	1	1	1	1	1	1	1	0	1	1	1	1	1	0	1	0	1	0	1
DH_48	1	1	1	1	1	1	1	1	1	1	1	0	1	1	1	1	1	1	1	1	1	1	1	1	1	0	0	1	1	0	0	1	0	0	1	0	1	1	0	0	0	1	0	1	0	1	1	0	1
DH_49	1	1	1	1	1	1	1	1	1	1	1	0	1	1	1	1	1	1	1	1	1	1	1	1	1	0	0	1	1	0	0	1	0	0	1	0	1	1	0	0	0	1	0	1	0	1	1	0	1
DH_50	1	1	1	1	1	1	1	1	1	1	1	0	1	1	1	1	1	1	1	1	1	1	1	1	1	0	0	0	1	1	1	1	1	1	1	1	1	0	1	1	1	1	1	0	1	0	1	0	1
DH_51	0	1	1	1	1	1	1	1	1	1	1	1	1	1	1	0	0	0	1	1	1	0	0	1	1	0	0	1	1	0	0	1	0	0	1	0	1	1	0	0	0	1	0	1	0	1	1	0	1
DH_52	0	1	1	1	1	1	1	1	1	1	1	1	1	1	1	0	0	0	1	1	1	0	0	1	1	0	0	1	1	0	0	1	0	0	1	0	1	1	0	0	0	1	0	1	0	1	1	0	1
DH_53	1	1	1	1	1	1	1	1	1	1	1	0	1	1	1	1	1	1	1	1	1	1	1	1	1	0	0	1	1	0	0	1	0	0	1	0	1	1	0	0	0	1	0	1	0	1	1	0	1
DH_54	0	1	1	1	1	1	1	1	1	1	1	1	1	1	1	0	0	0	1	1	1	0	0	1	1	0	0	1	1	0	0	1	0	0	1	0	1	1	0	0	0	1	0	1	0	1	1	0	1
DH_55	1	1	1	1	1	1	1	1	1	1	1	0	1	1	1	1	1	1	1	1	1	1	1	1	1	0	0	1	1	0	0	1	0	0	1	0	1	1	0	0	0	1	0	1	0	1	1	0	1
DH_56	1	1	1	1	1	1	1	1	1	1	1	0	1	1	1	1	1	1	1	1	1	1	1	1	1	0	0	1	1	0	0	1	0	0	1	0	1	1	0	0	0	1	0	1	0	1	1	0	1
DH_57	0	1	1	1	1	1	1	1	1	1	1	1	1	1	1	0	0	0	1	1	1	0	0	1	1	0	0	0	0	1	1	0	1	1	0	1	0	1	1	1	1	0	0	1	0	1	1	0	1
DH_58	1	1	1	1	1	1	1	1	1	1	1	0	1	1	1	1	1	1	1	1	1	1	1	1	1	0	0	1	1	0	0	1	0	0	1	0	1	1	0	0	0	1	0	1	0	1	1	0	1
DH_59	1	1	1	1	1	1	1	1	1	1	1	1	1	1	1	1	1	1	1	1	1	1	1	1	1	0	0	0	1	1	1	1	1	1	1	1	1	0	1	1	1	1	1	0	1	0	1	0	1
DH_60	0	1	0	1	1	1	1	1	1	1	1	1	1	1	1	1	1	1	1	1	1	1	1	1	1	1	1	1	1	0	0	1	0	0	1	1	1	0	1	0	0	1	0	1	1	1	0	0	1
DH_61	0	1	1	1	1	1	1	1	1	1	1	1	1	1	1	0	0	0	1	1	1	0	0	1	1	0	0	1	1	0	0	1	0	0	1	0	1	1	0	0	0	1	0	1	0	1	1	0	1
DH_62	0	1	0	1	1	1	1	1	1	1	1	1	1	1	1	1	1	1	1	1	1	1	1	1	1	1	1	1	1	1	1	0	1	1	0	0	0	1	0	1	1	1	1	0	1	0	1	1	1
DH_63	0	1	1	1	1	1	1	1	1	1	1	1	1	1	1	0	0	0	1	1	1	0	0	1	1	0	0	1	1	0	0	1	0	0	1	0	1	1	0	0	0	1	0	1	0	1	1	0	1
DH_64	1	1	1	1	1	1	1	1	1	1	1	0	1	1	1	1	1	1	1	1	1	1	1	1	1	0	0	1	1	0	0	1	0	0	1	0	1	1	0	0	0	1	0	1	0	1	1	0	1
DH_65	1	1	1	1	1	1	1	1	1	1	1	0	1	1	1	1	1	1	1	1	1	1	1	1	1	0	0	1	1	0	0	1	0	0	1	0	1	1	0	0	0	1	0	1	0	1	1	0	1
DH_66	1	1	1	1	1	1	1	1	1	1	1	0	1	1	1	1	1	1	1	1	1	1	1	1	1	0	0	0	1	1	1	1	1	1	1	1	1	0	1	1	1	1	1	0	1	0	1	0	1
DH_67	1	1	1	1	1	1	1	1	1	1	1	0	1	1	1	1	1	1	1	1	1	1	1	1	1	0	0	1	1	0	0	1	0	0	1	0	1	1	0	0	0	1	0	1	0	1	1	0	1
DH_68	1	1	1	1	1	1	1	1	1	1	1	0	1	1	1	1	1	1	1	1	1	1	1	1	1	0	0	1	1	0	0	1	0	0	1	0	1	1	0	0	0	1	0	1	0	1	1	0	1
DH_69	1	1	1	1	1	1	1	1	1	1	1	0	1	1	1	1	1	1	1	1	1	1	1	1	1	0	0	1	1	0	0	1	0	0	1	0	1	1	0	0	0	1	0	1	0	1	1	0	1
DH_70	1	1	1	1	1	1	1	1	1	1	1	0	1	1	1	1	1	1	1	1	1	1	1	1	1	0	0	1	1	0	0	1	0	0	1	0	1	1	0	0	0	1	0	1	0	1	1	0	1
DH_71	0	1	0	1	1	1	1	1	1	1	1	1	1	1	1	1	1	1	1	1	1	1	1	1	1	1	1	1	1	0	0	1	0	0	1	0	1	1	0	0	0	1	0	1	0	1	1	0	1
DH_72	1	0	1	1	1	1	1	1	1	1	1	1	1	1	1	0	1	1	1	1	1	1	1	1	1	1	1	1	1	0	0	1	0	0	1	1	1	1	1	1	1	0	0	1	1	1	0	1	1
[truncated: 5,000 more columns]
