# Supplementary material for: Genomic Prediction Within and Across Biparental Families: Means and Variances of Prediction Accuracy and Usefulness of Deterministic Equations
Source: G3 (Bethesda). 2017 Sep 15;7(11):3571–86. doi: 10.1534/g3.117.300076 (PMC5677162; doi:10.1534/g3.117.300076)
Supplement: Supplementary file 2 [file 3571FileS2.zip › Landrace_Maps.csv]

Chromosome	Marker	PhysicalPos	GeneticPos
1	SYN9659	1.773936	0.0664667701862165
1	SYN10558	1.941997	0.508239057772399
1	PZE101001044	1.953111	0.538228139099076
1	PZE101001103	2.024694	0.733844998548677
1	PZE101001107	2.028149	0.743396884561825
1	SYN10560	2.029094	0.746011287900046
1	PZE101001114	2.029385	0.746816514328447
1	PZE101001115	2.029865	0.748144883651365
1	PZE101001116	2.030413	0.749661683453912
1	PUT163a54994872275	2.523478	2.23335734843168
1	SYN35336	2.727433	2.92742909955597
1	SYN35329	2.727529	2.92776836104466
1	SYN38932	2.768839	3.07490018249875
1	SYN38934	2.769064	3.07570784357108
1	SYN35337	2.843728	3.34755641178998
1	PUT163a603590452871	2.849489	3.36885379398535
1	SYN11127	3.051634	4.14663991452626
1	SYN30742	3.154593	4.56665316291347
1	SYN30751	3.159003	4.58501914459741
1	SYN30756	3.159075	4.58531925723051
1	SYN30757	3.159111	4.58546931667996
1	SYN30738	3.163965	4.60572147156012
1	PZE101002887	3.201284	4.76269104015446
1	PZE101002919	3.209275	4.79659151221108
1	PZE101003026	3.213525	4.81466267563443
1	PZE101003115	3.329539	5.31882727999487
1	PZE101003133	3.333291	5.33547639481292
1	PZE101003135	3.334819	5.34226280673405
1	SYN9381	3.337882	5.35587728524506
1	SYN9380	3.337921	5.35605072399028
1	SYN9363	3.338316	5.35780747582394
1	SYN9377	3.340979	5.36965720469384
1	SYN9378	3.341556	5.37222612163862
1	SYN9361	3.379175	5.54078409124235
1	PZE101003785	3.6384	6.75609667913949
1	SYN11492	3.638422	6.75620352564545
1	SYN11494	3.680965	6.96390461404526
1	SYN11493	3.681369	6.96588726348093
1	SYN11501	3.682713	6.97248438022887
1	SYN11503	3.682739	6.97261202381593
1	PZA021291	3.706019	7.08721659070482
1	PZE101004337	3.803349	7.57292529924771
1	SYN10469	3.975021	8.45317732393982
1	SYN10467	4.048522	8.83820594552197
1	PZA003931	4.175293	9.51217687585389
1	SYN5936	4.295563	10.1615571668873
1	SYN5934	4.297279	10.1708839368279
1	PZA028698	4.429897	10.896154645436
1	PZE101005765	4.431142	10.9030013794188
1	PZE101005766	4.431359	10.9041948110542
1	PZE101005770	4.432236	10.9090182314368
1	PZE101005818	4.484999	11.1997707905161
1	SYN10708	4.737662	12.604377374086
1	SYN10714	4.739138	12.6126279556065
1	SYN10715	4.739155	12.6127229848696
1	PZA010221	5.300434	15.7555895400951
1	SYN36146	5.310872	15.813705697207
1	PZE101009215	5.741967	18.1791860243536
1	PUT163a864707894503	5.776015	18.3621667745152
1	PUT163a864707894504	5.776032	18.3622579611608
1	PZE101009528	5.784336	18.4067787988624
1	PZE101009670	5.936612	19.2156447189227
1	SYN6312	6.182714	20.4920953369064
1	SYN6331	6.203817	20.5997446212689
1	SYN6318	6.206622	20.6140315860589
1	SYN6317	6.220493	20.6846069757173
1	SYN6320	6.221172	20.6880585071575
1	SYN36524	6.397043	21.5718903980604
1	PZE101010821	6.404614	21.6094798147847
1	PZE101010917	6.498482	22.0723475907463
1	PZE101011197	6.739903	23.2353863544753
1	SYN13174	6.804569	23.5400962341974
1	SYN13182	6.805932	23.5464873827613
1	SYN13177	6.813012	23.5796648109151
1	SYN13165	6.885067	23.9153192508705
1	SYN13178	6.886047	23.9198591969728
1	SYN13171	6.886373	23.9213692736204
1	SYN7705	7.008926	24.4837082969944
1	PZE101011906	7.04638	24.6534274288945
1	SYN7697	7.046577	24.6543174497684
1	SYN7698	7.124712	25.0051120687191
1	PZE101012517	7.310158	25.8198632213579
1	SYN13395	7.532975	26.76486374301
1	SYN13518	7.662207	27.2953791376521
1	PZE101013772	7.823677	27.9394595771825
1	PZE101014135	7.994853	28.5987786095041
1	PZE101014266	8.063131	28.8548496531607
1	SYN6740	8.098811	28.9870684717539
1	SYN6742	8.098826	28.9871238251414
1	SYN6739	8.099082	28.9880684928435
1	SYN6733	8.106316	29.0147392079107
1	SYN35551	8.366368	29.9428358219737
1	SYN35550	8.366411	29.9429842684713
1	SYN35545	8.367805	29.9477957844813
1	PZA005281	8.367947	29.9482858108716
1	SYN35543	8.370608	29.9574652312564
1	SYN11909	8.551263	30.5660224896484
1	SYN11910	8.602286	30.7328922942419
1	PZE101015469	8.604738	30.7408583701401
1	PZE101015471	8.605093	30.7420112970751
1	SYN6207	8.917545	31.7199537212875
1	SYN6209	8.950704	31.8197318969882
1	PZA004475	9.023845	32.0373552507345
1	PZA004476	9.023947	32.0376564353948
1	PZA004478	9.023989	32.0377804507759
1	PZB019151	9.029842	32.0550524449048
1	SYNGENTA14387	9.031308	32.0593753197219
1	PZE101016495	9.301468	32.8354473574082
1	PZE101016496	9.301495	32.8355230289173
1	SYN21174	9.34919	32.9686621569095
1	SYN14137	9.378225	33.0492039119727
1	SYN14140	9.379379	33.0523973139391
1	SYN14146	9.416279	33.1542040300494
1	SYN14145	9.416401	33.1545396602523
1	SYN14144	9.416402	33.1545424112935
1	SYN14138	9.416952	33.1560554200336
1	SYN10548	9.508077	33.4050300776612
1	SYN10549	9.508113	33.4051277923204
1	SYN10543	9.544037	33.502394796899
1	PZE101017187	9.544052	33.5024353113458
1	SYN10542	9.549897	33.5182162487642
1	PZE101017262	9.563756	33.5555852679171
1	PZE101017380	9.782709	34.137775771184
1	SYN2431	10.061451	34.8621930002397
1	SYN2434	10.06166	34.8627313902718
1	PZA035192	10.065856	34.8735392973838
1	PZE101017779	10.068897	34.8813708803511
1	PZE101018516	10.792867	36.7265031639682
1	PZE101018567	10.79891	36.7418158758334
1	PZE101018826	10.878113	36.9422909862506
1	PZE101018868	10.935089	37.0861904478396
1	PZE101019294	10.968137	37.1695083351205
1	PZE101019536	11.364731	38.1563070557477
1	PZE101019537	11.36485	38.1565984181071
1	PZE101019538	11.36511	38.1572349961145
1	PZE101019557	11.372021	38.1741496633597
1	PZE101019597	11.436233	38.3307316215848
1	PZE101019726	11.450471	38.3653048886399
1	PZE101019727	11.450804	38.3661128356618
1	PZE101019767	11.495343	38.4738994421816
1	PZE101019781	11.509108	38.5070977559631
1	PZE101019853	11.72361	39.0172414879619
1	SYN20883	11.874321	39.367297755228
1	SYN20882	11.90482	39.4372661517934
1	PUT163a46472122116	11.948426	39.536783800538
1	SYN34345	11.95153	39.5438442729525
1	SYN34334	11.95236	39.5457316905045
1	SYN34342	11.954418	39.5504106095029
1	SYN34329	11.955865	39.553699577962
1	PZE101020456	12.109561	39.8991107267981
1	PUT163a46094992076	12.125243	39.9339094231403
1	SYN33835	12.135006	39.9555314833699
1	SYN33825	12.148768	39.9859540669001
1	PZE101020931	12.210779	40.1221804179871
1	PZE101020971	12.215232	40.1319063047492
1	PZE101021308	12.311775	40.3407352928964
1	PZE101021455	12.322177	40.3629902954736
1	PZE101021479	12.356725	40.4365395327636
1	PZE101021690	12.446683	40.6252491988205
1	PZE101021745	12.457993	40.6486715304864
1	PUT163a892508694646	12.476944	40.6877586587133
1	PUT163a315585781965	12.476964	40.6877998028403
1	PZE101021926	12.478145	40.6902289619608
1	PZE101021930	12.478938	40.6918596134837
1	SYN20612	12.480901	40.6958946119002
1	SYN20618	12.481787	40.6977150936842
1	PZE101021985	12.481798	40.69773769281
1	SYN20617	12.481798	40.69773769282
1	PZE101021986	12.481911	40.6979698435014
1	SYN20040	13.477074	42.4987401519266
1	PZE101023271	13.497127	42.5307833963815
1	SYN20034	13.582239	42.665285834467
1	SYN14642	13.624031	42.7304695879201
1	SYN14644	13.626445	42.7342179538861
1	SYN14645	13.627031	42.7351275985542
1	PZE101024131	14.108017	43.4529274142326
1	PZE101024424	14.461595	43.95969412785
1	PZA036632	14.463522	43.9624443165407
1	csu11712	14.578607	44.1268694979534
1	PZE101024519	14.578683	44.1269782624434
1	PZA014971	14.578833	44.1271929301529
1	PZE101024700	14.757684	44.3844180312109
1	SYN25022	14.791896	44.4340106527604
1	SYN25015	14.792706	44.4351867050974
1	PZE101024808	14.798744	44.443956243848
1	PZE101024809	14.79923	44.4446623258558
1	SYN33163	14.867061	44.5435307359173
1	PZA016521	14.898863	44.5901029043174
1	SYN31166	15.120685	44.9187910779106
1	SYN22238	15.429222	45.3869573218754
1	SYN20196	15.463587	45.4398793155768
1	SYN5056	15.730086	45.8554754893892
1	PZE101026314	15.759278	45.9015521023148
1	PZE101026429	15.857859	46.0579484314674
1	PUT163a762824623845	15.939277	46.1880361139037
1	PZE101027125	16.128901	46.4941999324701
1	PZE101027158	16.1522	46.5321227368937
1	ZM0084410588	16.243272	46.6809898381325
1	PZE101027351	16.312502	46.7948240537929
1	PZE101027362	16.313381	46.7962730862484
1	PZE101027831	16.576264	47.2337527370576
1	PZE101028121	16.738215	47.5072895491607
1	SYN364	16.749966	47.5272546461767
1	PZE101028242	16.751553	47.5299521904412
1	SYN367	16.775784	47.5711752090975
1	PZE101028351	16.775822	47.5712399092962
1	SYN33277	17.566188	48.9515586289357
1	SYN30822	17.648401	49.0989829326267
1	SYN30825	17.650546	49.1028387163902
1	SYN30824	17.650675	49.1030706178271
1	PZE101029689	17.673955	49.1449488361729
1	SYN30830	17.680013	49.1558556801963
1	PZE101029737	17.76283	49.3053370387153
1	PZE101029759	17.777216	49.3313745824426
1	PZE101029820	17.785024	49.3455152660464
1	SYN10529	17.89869	49.5520681880171
1	SYN10525	17.899863	49.554206529859
1	SYN10537	17.901183	49.5566130127819
1	SYN10531	17.901958	49.5580259912213
1	SYN10528	17.910178	49.5730163780202
1	PZE101030022	17.911001	49.5745176125586
1	SYN100	18.065889	49.8582468563654
1	SYN97	18.072736	49.8708440649386
1	SYN101	18.077864	49.880281641137
1	PZE101030211	18.124973	49.967101348028
1	PZE101030220	18.132338	49.9806942588054
1	PZE101030221	18.133329	49.9825236600887
1	PZE101030251	18.135854	49.9871852805649
1	PZE101030258	18.136794	49.988920854003
1	PZE101030300	18.169114	50.0486472006727
1	PZE101030302	18.169686	50.0497051503722
1	SYN8027	18.243784	50.1870208941649
1	PZE101030561	18.571309	50.8002135418836
1	SYN29713	18.625393	50.9024284857383
1	PZE101030692	18.88454	51.3958613999704
1	PZA0035812	18.908025	51.4408733146151
1	PZE101031053	19.03022	51.6758512406433
1	PZE101031077	19.031623	51.678556681497
1	PZE101031146	19.034751	51.6845890938974
1	PZE101031542	19.193326	51.991498926416
1	PZE101031655	19.236427	52.0752850303374
1	SYN7651	19.491023	52.5733383379461
1	SYN38627	19.624156	52.8358667033016
1	SYN38626	19.624612	52.8367683152812
1	PZE101032230	19.627178	52.8418421649832
1	PZE101032318	19.723045	53.0317729867596
1	PZE101032702	20.010635	53.6057718424203
1	SYN35792	20.020472	53.6255152369447
1	SYN35793	20.022142	53.6288677271011
1	SYN24827	20.345405	54.2816153896778
1	PZE101032956	20.904313	55.4271419050522
1	PZE101032973	20.98051	55.5848817085581
1	PZE101032974	20.981845	55.5876485863185
1	PZE101033119	21.347337	56.3491999077661
1	PZE101033184	21.385193	56.428525750412
1	SYN18699	21.450868	56.5663380877854
1	SYN18708	21.455798	56.5766929861298
1	SYN18706	21.456178	56.5774911889224
1	SYN18710	21.456239	56.5776193222285
1	SYN18709	21.456241	56.577623523324
1	PZA0042511	21.457474	56.580213541263
1	SYN18698	21.514743	56.7006007514343
1	PZE101033489	21.557764	56.7911409170109
1	PZE101033613	21.671681	57.031226714317
1	PZE101033622	21.673706	57.0354980960856
1	PZE101033801	21.700022	57.0910159726435
1	SYN430	21.972915	57.6671191526765
1	PZE101034085	21.973327	57.6679886636135
1	PZE101034101	21.980942	57.6840592943222
1	PHM136195	22.281738	58.3173452434228
1	PZE101034395	22.401252	58.5676381631714
1	SYN18923	22.405028	58.575529087708
1	SYN18916	22.408313	58.582393025356
1	PZE101034427	22.408781	58.583370831735
1	PZE101035008	22.671158	59.128392349121
1	PZE101035105	22.799924	59.3930879233596
1	PZE101035119	22.899641	59.5965453894665
1	ZM0133640434	22.918394	59.6346464201736
1	PZE101035640	23.244167	60.2872665510604
1	SYN13194	23.24454	60.288003176204
1	SYN13192	23.244716	60.2883507441362
1	PZD000961	23.266657	60.3316373121929
1	SYN13196	23.271553	60.3412848255047
1	PZE101036305	23.704862	61.1782899964494
1	PZE101036310	23.70949	61.1870497724164
1	PZE101036318	23.710198	61.188389523098
1	PZE101036423	23.974306	61.681933419064
1	PZE101036683	24.146356	61.9967512597056
1	SYN7039	24.402757	62.4560839020238
1	PZE101037211	24.604971	62.8100208184419
1	PZE101037244	24.678841	62.9374818697756
1	SYN5537	24.679035	62.9378153186704
1	SYN5538	24.680076	62.939604482761
1	PZE101037751	25.025437	63.5223836038103
1	SYNGENTA10989	25.035921	63.5397377687107
1	PZE101037854	25.190733	63.7936810931301
1	SYN87	25.25218	63.8932703335308
1	PUT163a43147702048	25.332363	64.0221951207807
1	PZE101038026	25.333314	64.0237172104275
1	PZE101038250	25.475568	64.2495928572277
1	PZE101038258	25.481739	64.2593124705038
1	PZE101038315	25.494471	64.2793458563541
1	SYN16271	25.505396	64.2965145164808
1	SYN16262	25.50793	64.3004938839251
1	SYN16261	25.508724	64.3017405555379
1	SYN16275	25.508883	64.301990191403
1	SYN16276	25.508938	64.3020765424626
1	SYN16259	25.50995	64.30366531306
1	SYN16272	25.520288	64.3198856254906
1	SYN16274	25.520326	64.3199452151389
1	SYN16268	25.520769	64.3206398875594
1	SYN33012	25.715286	64.6226813023829
1	PZE101038611	25.716687	64.6248360234858
1	PZE101038943	25.901133	64.90613430965
1	SYN30328	25.904552	64.911306030992
1	SYN30334	25.904771	64.9116372490694
1	SYN30332	25.905282	64.9124100676704
1	SYN30331	25.90539	64.9125733988837
1	PZE101038989	25.959244	64.9938371005566
1	PZE101039024	25.96524	65.0028628261391
1	SYN24	26.118849	65.2326691929196
1	PUT163a930167674837	26.231284	65.3992759771496
1	PZB019571	26.283293	65.4759291626413
1	SYN10801	26.408505	65.6595015094821
1	PZE101039198	26.447854	65.7169301087172
1	PZE101039199	26.447913	65.7170161298875
1	PZE101039371	26.682925	66.0578271368989
1	PZE101039400	26.788426	66.2098281625813
1	PZE101039440	26.797032	66.2222056185681
1	SYN252	26.930176	66.4133566424556
1	SYN248	26.930364	66.4136261525163
1	SYN246	26.930674	66.4140705552961
1	SYN21670	27.493962	67.2167473275104
1	SYN21669	27.494023	67.216833674775
1	PZE101040619	27.504974	67.2323329145034
1	SYN15800	27.511416	67.2414483815016
1	SYN15798	27.511674	67.2418134210268
1	SYN15799	27.511887	67.2421147890108
1	SYN15796	27.607211	67.3768151859807
1	PZE101040677	27.607789	67.377630890434
1	PZE101040783	27.65768	67.4479907600511
1	PZE101040838	27.660158	67.4514828703799
1	SYN74	27.742909	67.5679584666389
1	SYN63	27.750376	67.5784549601753
1	PZE101041070	27.752467	67.5813939062003
1	PZE101041178	27.908989	67.8008687398789
1	SYN24633	28.014307	67.9479472265891
1	SYN24635	28.021866	67.9584843556324
1	SYN24373	28.206394	68.2148885216108
1	SYN23119	28.481782	68.5944305568102
1	PZE101041588	28.522109	68.6496788120618
1	PZB020582	28.526476	68.6556563858813
1	PUT163a149085801877	28.551447	68.6898169999867
1	PUT163a149085801876	28.551558	68.6899687736726
1	PZE101041837	28.634381	68.8030266345918
1	PZE101041995	28.719384	68.9186620205503
1	PZE101042009	28.720057	68.9195759114348
1	PZE101042040	28.738308	68.9443496944855
1	PZE101042041	28.741222	68.9483033656088
1	PZE101042156	28.871295	69.1242964323249
1	PZE101042195	28.901394	69.1648890470977
1	PZE101042196	28.901463	69.1649820474557
1	PZE101042424	29.069044	69.3901289685444
1	SYN23448	29.360005	69.7778870469885
1	SYN23449	29.360359	69.7783566020455
1	PZE101043094	29.460214	69.9106104788777
1	PZE101043096	29.460799	69.9113841616674
1	PZE101043180	29.505827	69.9708972997021
1	PZE101043186	29.508874	69.9749218210995
1	PZE101043189	29.509339	69.9755359703496
1	PZE101043507	29.650395	70.1614895733756
1	PZE101043600	29.786665	70.3405159436771
1	PZE101043656	29.799415	70.3572360340125
1	PZE101043669	29.847364	70.4200689096402
1	PZE101043670	29.847385	70.4200964121859
1	PZE101043682	29.889332	70.4750040168733
1	SYNGENTA1435	30.308371	71.0204454372217
1	SYNGENTA1440	30.308566	71.0206979635564
1	PZE101044313	30.328482	71.0464829949015
1	PZE101044715	30.620779	71.4234789462589
1	PZE101044926	30.73428	71.5691457276247
1	SYN8490	31.920608	73.0677372224256
1	PZE101046045	31.925022	73.0732322665012
1	SYN8489	31.928924	73.0780894209422
1	PZE101046057	31.928997	73.0781802858894
1	PZE101046080	31.94023	73.0921603505716
1	PZE101046755	32.206162	73.4220062741521
1	PZE101046844	32.248904	73.4748207130155
1	PZE101046858	32.254592	73.481844958016
1	PZE101046876	32.276332	73.5086831724039
1	PZE101046931	32.28256	73.5163690560354
1	PZE101046967	32.37409	73.6291896263473
1	PUT163a781160654356	32.582302	73.8848917574062
1	PZA0065412	32.583282	73.886092194378
1	PZE101047517	32.909835	74.2844938474189
1	PZE101047611	32.943391	74.3252520132718
1	SYN10151	33.184634	74.6172849500307
1	SYN10144	33.190213	74.6240180297532
1	PZE101048115	33.289164	74.7432846064253
1	SYN468	33.393745	74.8690214937168
1	PZE101048608	33.488557	74.9827228902975
1	PZE101048629	33.494463	74.9897953102213
1	PZE101048744	33.531654	75.0343011451056
1	PZE101048807	33.598272	75.1138817288037
1	PZE101048857	33.702581	75.2380805454631
1	PZE101048890	33.744391	75.2877075896231
1	PZE101048892	33.744488	75.2878226146275
1	PZE101049091	33.896592	75.4675056521781
1	SYN34505	33.957415	75.5389393667239
1	SYN34797	34.224843	75.8496717190338
1	PZE101049608	34.326561	75.9662295529695
1	PZB016621	34.479214	76.1392170645493
1	PZE101049995	34.710619	76.396483805334
1	SYN24238	34.711213	76.3971358422632
1	PZE101050010	34.714527	76.4007728154402
1	SYN24244	34.767465	76.4586788990518
1	SYN24243	34.767471	76.4586854415289
1	PZE101050072	34.861751	76.5608968283864
1	SYN23168	34.862084	76.5612557047841
1	PUT163a717715673545	34.903147	76.6053914196161
1	PZE101050128	34.910515	76.6132857421133
1	PZE101050207	34.947326	76.6526105513414
1	PZE101050289	34.987555	76.6953622615843
1	PZE101050298	34.991007	76.6990195518933
1	PZE101050299	34.991052	76.6990672162107
1	PZE101050744	35.045369	76.7563741323479
1	SYN7081	35.094072	76.8073617069346
1	SYN7082	35.185435	76.90194071893
1	PUT163a760109333725	35.292337	77.0107101801745
1	PZA000171	35.620727	77.3302711172406
1	SYN28157	35.624341	77.3336532267045
1	SYN28156	35.624944	77.3342172299695
1	SYN6102	35.778988	77.4753474139236
1	SYN6099	35.779879	77.4761461074196
1	PZE101051858	35.875433	77.5606030085824
1	PZE101051938	35.968634	77.6407391532994
1	PZE101052027	36.015044	77.6798388432493
1	SYN34105	36.035034	77.6965181688947
1	PZE101052155	36.19835	77.8292279824514
1	PUT163a603471432568	36.200752	77.8311335318088
1	PUT163a603471432570	36.202472	77.8324972298913
1	PZE101052221	36.258823	77.8768045092763
1	PZE101052294	36.263061	77.8801078822756
1	PZE101052733	36.865944	78.3122211390751
1	PZE101052767	36.895737	78.3317917301507
1	PZE101053413	37.285212	78.5748197746432
1	PZE101053504	37.452484	78.6732614291432
1	PZE101053510	37.477043	78.687487272508
1	SYN29154	37.723932	78.8280460817791
1	SYN29155	37.724021	78.8280961059886
1	PZE101053954	38.245186	79.1186113373801
1	SYN30780	38.310513	79.1552848001905
1	SYN25116	38.504459	79.2655467371667
1	SYN25118	38.504625	79.2656422208145
1	SYN25117	38.504648	79.2656554506487
1	PZE101054366	38.607592	79.3253188146622
1	PZE101054371	38.608135	79.3256360566137
1	SYN28924	38.668591	79.3611355973335
1	PZE101054564	38.79724	79.4379050410358
1	PZE101054604	38.799851	79.4394810881255
1	PZE101054617	38.858184	79.4748853505251
1	PZE101055099	39.134497	79.6479431122966
1	PZE101055190	39.182909	79.6792368290587
1	PZE101055223	39.186141	79.6813369037391
1	PZE101055771	39.811798	80.1163262199594
1	PZE101055774	39.812502	80.1168504456769
1	PUT163a714452753372	39.91767	80.1961250701018
1	PZE101056000	39.923034	80.2002203357196
1	PZE101056156	39.971441	80.2374099652864
1	SYN15466	40.292243	80.4936583353104
1	PZE101056687	40.509609	80.6753677027924
1	PZE101056856	40.587631	80.7418539950137
1	PUT163a603396882389	40.588768	80.7428272004102
1	SYN9132	40.589846	80.7437500152429
1	PZE101057000	40.664501	80.8079082698867
1	SYN21367	40.723525	80.8589579783759
1	PZE101057141	40.877516	80.9932752797449
1	SYN31861	40.879143	80.9947018841936
1	PZE101057190	40.881727	80.9969678971573
1	PZA002404	41.231931	81.3062504699349
1	PZE101057532	41.345954	81.4073082711289
1	PZE101057994	41.564045	81.599944633146
1	SYNGENTA0974	41.599513	81.6311147889317
1	SYN38393	41.664322	81.6879082353003
1	PZE101058154	42.014611	81.9897221854796
1	PZE101058157	42.015595	81.9905544310481
1	PZE101058210	42.127714	82.0846741932353
1	PZE101058273	42.176851	82.1254506612564
1	PZE101058277	42.177034	82.1256019525771
1	PZE101058312	42.179843	82.1279236904779
1	PZE101058322	42.182148	82.1298280921627
1	PZE101058333	42.182929	82.1304732017945
1	ZM0136240495	42.184157	82.1314873756515
1	PUT163a714453503373	42.329729	82.2503861709161
1	PUT163a714453503375	42.330152	82.2507280051422
1	SYN36556	42.685682	82.5317323952627
1	PZE101058806	42.94023	82.7269659005521
1	PZE101058897	43.008788	82.7789814456675
1	SYN20757	43.009895	82.7798198315031
1	SYN20764	43.010083	82.7799622087685
1	SYN20761	43.011697	82.7811844799714
1	SYN20765	43.013645	82.7826595616999
1	SYN11242	43.112198	82.8571267416142
1	SYN11247	43.113559	82.8581531843404
1	SYN11248	43.113564	82.8581569551697
1	SYN11245	43.113733	82.8582844088387
1	PZE101059068	43.113807	82.8583402167324
1	PZE101059072	43.11638	82.8602805886813
1	SYN2619	43.223157	82.9406848309971
1	SYN2603	43.22438	82.9416046881104
1	SYN2604	43.226207	82.9429787989337
1	SYN2616	43.286932	82.9886363543039
1	SYN2615	43.286953	82.9886521417121
1	PUT163a316645851991	43.287754	82.98925431905
1	SYN2610	43.312374	83.0077642325763
1	PZE101059495	43.518671	83.1633476985958
1	PZE101059816	43.849953	83.4186762037023
1	SYN12585	43.92813	83.480638588454
1	SYN12583	43.935463	83.4864937283451
1	PZE101060218	44.13319	83.6473278125837
1	PZE101060224	44.133873	83.6478933763833
1	SYN13385	44.137522	83.6509161414469
1	PZE101060251	44.14558	83.6575982912685
1	PUT163a603498872623	44.350372	83.830721559812
1	PUT163a603498872626	44.350474	83.8308093871793
1	PUT163a603498872624	44.350525	83.8308533014674
1	PUT163a110942968126	44.356482	83.8359854359523
1	SYN28944	44.510649	83.9707349605691
1	SYN28947	44.514167	83.9738536280069
1	PZA032433	44.531888	83.9895930721525
1	PZA032432	44.53233	83.9899862880252
1	PZE101060785	44.533435	83.9909694641591
1	PZE101060788	44.535266	83.9925990295505
1	PZA037421	44.535423	83.9927387823632
1	PZE101060841	44.702274	84.1435057919811
1	PZE101060842	44.702431	84.1436497893183
1	SYN36074	44.961737	84.3870738591146
1	SYN36076	44.962063	84.3873870241337
1	PZE101061035	45.118307	84.5393292928653
1	PZE101061064	45.122282	84.5432366467016
1	PZE101061168	45.263168	84.6826819731526
1	PZE101061225	45.277012	84.6964636877556
1	SYN28915	45.500359	84.919520159697
1	SYN29464	45.60333	85.0220990381608
1	SYN23751	45.667205	85.0853901421383
1	SYN23749	45.669246	85.0874067706647
1	SYN23746	45.670037	85.08818822093
1	PUT163a148958166556	45.674855	85.0929467803978
1	SYNGENTA10330	45.675847	85.0939262680797
1	PZE101062009	45.758115	85.174793622036
1	SYN3008	45.89441	85.3069027341331
1	ZM0138140513	45.897691	85.3100521185989
1	PZE101062213	45.90247	85.3146367347456
1	SYN3006	45.904893	85.3169599648008
1	SYN10021	46.043559	85.4485114630972
1	SYN10029	46.062544	85.4663004285822
1	umc131	46.064402	85.4680384132911
1	PZE101062642	46.074164	85.4771611189964
1	PUT163a169226761072	46.19052	85.5847681888413
1	SYN19140	46.264823	85.652397736363
1	SYN29603	46.357386	85.7354678989676
1	PZE101063002	46.52138	85.8794475124012
1	PZE101063036	46.524023	85.8817346344726
1	PZE101063113	46.529615	85.8865702018538
1	PZE101063527	46.815825	86.12779333027
1	SYN37813	46.992422	86.2704694910556
1	SYN37777	47.266439	86.4817466598301
1	SYN37776	47.266453	86.4817571197803
1	SYN37775	47.26655	86.4818295913184
1	SYN22912	47.431237	86.6023638635879
1	SYN20717	47.43964	86.6083765879413
1	SYN20716	47.444615	86.6119299948587
1	SYN20719	47.444957	86.6121740933078
1	SYN20718	47.445215	86.6123582227626
1	PUT163a742346253607	47.449105	86.6151328761515
1	PZE101064331	47.596654	86.7182446553707
1	PZE101064372	47.604963	86.7239296044911
1	PZE101064448	47.6334	86.7432895993039
1	PUT163a714300563265	47.634063	86.7437391991275
1	PUT163a714300563266	47.634081	86.7437514043346
1	PZA006616	47.634255	86.7438693849437
1	PUT163a714300563267	47.634584	86.7440924480645
1	PZE101064477	47.6361	86.745120045095
1	PZE101064479	47.636833	86.7456167468273
1	PZE101064527	47.723143	86.8034212364463
1	PZE101064634	47.830176	86.8732641253423
1	PZE101064724	47.887325	86.9097431811457
1	PZE101064766	47.968677	86.9607366905052
1	PZE101064875	48.103182	87.042923657337
1	PZE101064994	48.41412	87.2255841907856
1	PZE101065040	48.544117	87.3001823393882
1	PZE101065132	48.655411	87.3637885099811
1	PZE101065262	48.671297	87.3728680262671
1	PZE101065651	48.783485	87.4371232671229
1	PZE101065728	48.808269	87.4513700405621
1	PZE101066275	49.515045	87.8822916273912
1	PZE101066291	49.515795	87.8827891066911
1	PZA036721	49.533655	87.894670183687
1	PZE101066401	49.827342	88.1006173582391
1	PZE101066420	49.840247	88.1101735869417
1	PZE101066462	49.844143	88.1130677596999
1	PZE101066497	49.883304	88.1423984290282
1	PZE101066588	50.078691	88.2953508356074
1	SYN33992	50.136492	88.342688538011
1	SYN33988	50.196993	88.3932457222513
1	PZA004688	50.197662	88.3938105012601
1	PZE101066687	50.204258	88.3993856300079
1	SYN9125	50.443329	88.6095706573099
1	PZE101066898	50.538911	88.6979558601013
1	PZE101066969	50.731829	88.8837381595908
1	PZE101066970	50.732412	88.8843143715212
1	PZE101067021	50.768902	88.9205547624505
1	PZE101067031	50.777319	88.9289630474796
1	SYN29475	50.782561	88.9342088533075
1	PZE101067088	50.809259	88.961035989135
1	SYN29476	50.811962	88.9637622746131
1	PZE101067102	50.81403	88.9658493555894
1	PZE101067628	51.296888	89.4824935186519
1	PZE101067639	51.298008	89.4837581499661
1	SYN10803	51.440571	89.6471553356811
1	PZE101067972	51.51496	89.7343037451133
1	PZE101067978	51.515138	89.7345138111462
1	PZE101068238	51.576433	89.80727642237
1	PZE101068426	51.838891	90.1274299766594
1	SYN36554	51.842692	90.1321567932691
1	PZE101068682	52.168327	90.5443580193967
1	PZE101069059	52.249252	90.6485273124643
1	PZE101069206	52.433419	90.8871103334241
1	PZE101069270	52.46603	90.9294998849452
1	PZE101069294	52.52768	91.0096944011411
1	PZE101069307	52.532057	91.0153898859516
1	PZE101069343	52.627065	91.1390227868293
1	SYN11106	52.652816	91.1725199471659
1	SYN11103	52.713118	91.2509065334499
1	SYN125	52.855405	91.4353206205784
1	SYN122	52.861259	91.4428848378664
1	SYN8261	53.008139	91.6318391715431
1	PZE101070408	53.24539	91.9323594125865
1	SYN3092	53.261162	91.9520737637129
1	SYN3087	53.261217	91.9521424459015
1	PZA037461	53.431113	92.1619331421321
1	PZE101070781	53.501491	92.2473010792543
1	PZE101070910	53.509826	92.2573458194275
1	PZE101071115	53.71017	92.4941835534418
1	PZE101071162	53.71796	92.5032012756982
1	PZE101071282	53.753292	92.543911761877
1	PZE101071285	53.753713	92.5443949776861
1	PZE101071350	53.880575	92.6880148131627
1	PZE101071808	54.388527	93.2247328886172
1	PZE101071912	54.572035	93.4042624298996
1	PZE101072147	54.702266	93.5272731290968
1	PZE101072150	54.706633	93.5313360433245
1	PZE101072206	54.831269	93.6456268178547
1	SYN6669	55.030582	93.8218494705753
1	PUT163a12967977159	55.174266	93.9440490219039
1	SYN35005	55.186561	93.954321993773
1	SYN35004	55.187756	93.9553189387994
1	PZE101072655	55.25364	94.009870324773
1	PZE101072751	55.489499	94.1988570083523
1	PZE101072783	55.492505	94.2012056119565
1	SYN24868	55.493636	94.2020888954722
1	PZE101072822	55.557131	94.2513545957745
1	PZE101072856	55.601826	94.2856621651123
1	SYN30678	56.173857	94.7015843656665
1	PZE101073233	56.174388	94.7019535558041
1	PZE101073248	56.176142	94.7031728800488
1	PZE101073380	56.259991	94.7611404703066
1	SYNGENTA15554	56.320781	94.8027937611427
1	PZE101073491	56.323589	94.8047106591862
1	PZE101073492	56.323691	94.8047802785349
1	PZE101073493	56.323912	94.8049311176801
1	PZE101073494	56.324892	94.8055999513813
1	PZE101073495	56.325328	94.8058974901404
1	SYN10848	56.406058	94.8607441069144
1	PZE101073696	56.544032	94.9534572795352
1	PZE101073762	56.663536	95.0328391537418
1	PZE101074193	56.995225	95.2480580100159
1	SYN37946	57.082587	95.3032853802738
1	SYN37948	57.083043	95.3035718760014
1	SYN19044	57.359651	95.4736721295473
1	PZE101074451	57.387896	95.490599386298
1	PZE101074461	57.436679	95.5196281513941
1	PZE101074529	57.561014	95.5923836642828
1	PZE101074541	57.574612	95.6002296515952
1	PZE101074547	57.583162	95.605151466991
1	PZE101074562	57.639878	95.6375722493889
1	PZE101074618	57.925625	95.7945289023328
1	PZE101074699	58.119044	95.8941984251316
1	PZE101074779	58.360909	96.0105642104035
1	PUT163a780858944184	58.429679	96.0418593159579
1	PUT163a780858944183	58.429701	96.0418691955985
1	PZE101074852	58.433625	96.0436300030227
1	PZE101074929	58.513296	96.0787892225424
1	PZE101074977	58.52219	96.0826434800891
1	PZE101074998	58.524415	96.0836054516231
1	SYN25755	58.538039	96.0894761653597
1	SYN25748	58.53862	96.0897257755685
1	PZE101075062	58.539791	96.0902286765589
1	PZE101075081	58.568645	96.1025418439113
1	PZE101075328	58.755246	96.1785264849376
1	PZE101075333	58.756169	96.1788866389271
1	PZE101075334	58.756216	96.1789049741619
1	PZE101075340	58.758296	96.1797160046361
1	PZE101075378	58.763263	96.1816495557255
1	PZE101075379	58.763305	96.1816658863854
1	PZE101075411	58.787183	96.1908984610855
1	PZE101075523	59.135956	96.3139669341697
1	SYN18642	59.150098	96.3184916285473
1	SYN18641	59.150457	96.3186060174555
1	PZE101075790	59.532525	96.4270920461275
1	PZE101075843	59.573812	96.4372321234523
1	SYN25804	59.833863	96.4949075195016
1	SYNGENTA16007	60.158566	96.5559700769575
1	SYNGENTA16006	60.158615	96.5559786912608
1	SYN15499	60.166133	96.5572988671525
1	SYN15485	60.166684	96.5573955073349
1	SYN15491	60.213722	96.565590434832
1	SYN15501	60.213895	96.5656203850643
1	SYN15492	60.229614	96.5683363546336
1	PUT163a603416642425	60.23017	96.5684322323944
1	PUT163a603416642421	60.230431	96.5684772354005
1	PUT163a742367263633	60.230578	96.5685025806965
1	PUT163a299456351818	60.282047	96.5773264586831
1	PZE101076600	60.326762	96.5849230814343
1	PUT163a603529982703	60.330651	96.5855812834621
1	PZE101076734	60.766644	96.6595295541553
1	PZE101076878	60.895891	96.6827161499652
1	PZE101076881	60.896998	96.6829196107363
1	SYN25470	60.897507	96.6830131931225
1	PZE101076890	60.897674	96.6830439012125
1	PZE101076946	60.934504	96.6898682003981
1	PZE101077008	61.107594	96.7234383948159
1	PZE101077013	61.116956	96.7253300490536
1	PZE101077016	61.117224	96.725384321884
1	PZA014761	61.206766	96.7439083040866
1	PZE101077314	61.515776	96.8145412370019
1	PZE101077385	61.68313	96.8577990376136
1	PZE101077491	61.693888	96.8607137732643
1	PZE101077530	61.731014	96.8709025093348
1	PZE101077537	61.758401	96.878549607573
1	SYN6887	62.004184	96.9524661745895
1	PZE101077708	62.00431	96.952506632587
1	SYN6891	62.00438	96.9525291104376
1	SYN6888	62.011928	96.9549578388103
1	SYN6892	62.012042	96.9549945963491
1	SYN24196	62.290275	97.0516024718843
1	SYNGENTA16410	62.290314	97.0516170056786
1	PZE101078026	62.39377	97.0911850376418
1	SYN29228	62.591528	97.1726149142353
1	SYN29229	62.59299	97.1732460051173
1	SYN35691	62.977776	97.3549316559252
1	SYNGENTA16085	62.977966	97.3550292827585
1	SYN35688	62.978062	97.3550786130617
1	SYN35689	62.978276	97.3551885859263
1	SYN26515	63.053586	97.394527644697
1	PZE101078631	63.05756	97.3966390589599
1	PZE101078656	63.061629	97.3988046603169
1	PZE101078991	63.376228	97.5776454392492
1	PZE101078992	63.376295	97.5776859317952
1	PZE101079122	63.562215	97.6940108549543
1	PZE101079160	63.580459	97.7058530350844
1	SYN38272	63.91322	97.9353117737808
1	PZA0029420	63.913285	97.9353590962327
1	PZA0029422	63.913517	97.9355280089722
1	PZA002944	63.913548	97.9355505801541
1	PZE101079397	63.916385	97.9376171506458
1	SYN15545	63.961913	97.9710367295273
1	PZE101079485	64.008246	98.0055412375731
1	PZE101079797	64.398409	98.3159451212147
1	PZE101079825	64.405119	98.3215949081937
1	PZE101079826	64.40524	98.3216968865925
1	PZE101079903	64.619702	98.5078549312389
1	PZE101080259	64.96242	98.8278940226924
1	SYN7660	64.991038	98.8558793079757
1	PZE101080314	64.993797	98.858587606418
1	PZE101080319	64.994084	98.858869435865
1	PZE101080322	64.994242	98.859024597682
1	SYN7662	65.058372	98.9224817496558
1	PZE101080333	65.058389	98.9224986956708
1	PZE101080334	65.059491	98.9235973341208
1	PUT163a603980132965	65.108004	98.9722275947966
1	PZE101080376	65.108102	98.9723263486932
1	PZA0026313	65.108131	98.9723555721787
1	PZE101080377	65.108131	98.9723555721887
1	PZE101080378	65.108259	98.9724845607457
1	PZE101080379	65.108287	98.9725127774616
1	PZE101080389	65.109245	98.9734782931642
1	PZE101080390	65.109289	98.9735226430621
1	PZE101080470	65.242867	99.1100389424045
1	SYN13291	65.243533	99.1107288503143
1	PUT163a181683291304	65.244083	99.1112986622928
1	PUT163a181683291303	65.244195	99.1114147042926
1	PZA035001	65.245931	99.1132136823395
1	PZE101080509	65.381888	99.2559814140681
1	SYN35654	65.38219	99.2563026061705
1	PZE101080594	65.471304	99.3517947414295
1	PZE101080614	65.488779	99.370670917905
1	PZE101080622	65.5082	99.3916994380655
1	SYN3990	65.644825	99.5408201223075
1	PZE101080672	65.644973	99.5409825203862
1	SYN3994	65.646186	99.5423135774794
1	SYN3995	65.646242	99.542375029962
1	SYN3989	65.646372	99.5425176882553
1	SYN3985	65.684599	99.5845073340043
1	SYN3984	65.684729	99.5846502511743
1	SYN3987	65.684943	99.5848855163779
1	SYN3988	65.685094	99.5850515224259
1	PZE101080722	65.686388	99.5864741564602
1	PZE101080725	65.68807	99.588323464426
1	PZE101080824	65.770599	99.6791588498371
1	SYN24144	65.906472	99.8286104388224
1	SYN24142	65.906659	99.8288156078349
1	PZE101080941	65.948646	99.8748212471526
1	SYN25767	66.02874	99.9621514921713
1	PZE101081178	66.292039	100.242533848861
1	PZE101081269	66.420382	100.373617548738
1	SYN6864	66.615716	100.563186352183
1	SYN6867	66.615728	100.563197570114
1	SYN20148	66.733716	100.670612598979
1	SYN20149	66.735078	100.671817362713
1	SYN20145	66.73648	100.673056633143
1	SYN20155	66.740434	100.676546906103
1	SYN20147	66.741827	100.677774852579
1	SYN20153	66.742159	100.678067385473
1	PZE101081497	66.742271	100.678166060058
1	SYN25793	66.849299	100.769936037234
1	PZE101081568	66.932515	100.837952440081
1	SYN26979	67.058068	100.935457400602
1	SYN26977	67.058129	100.935503356946
1	PZE101081596	67.060113	100.936997343717
1	PZE101081602	67.061449	100.938002583824
1	PZE101081610	67.093782	100.962139551731
1	PZE101081634	67.09993	100.966688326375
1	SYN25169	67.188121	101.030591169263
1	PZE101081700	67.201083	101.03978250067
1	SYN25171	67.269096	101.087242916927
1	PZE101081841	67.467778	101.219715479852
1	PZE101081855	67.468451	101.220151521163
1	PZE101082238	68.057834	101.591598888378
1	PZE101082329	68.244391	101.714043727464
1	SYNGENTA16646	68.316921	101.763586210637
1	PZE101082375	68.320823	101.766288701873
1	PZE101082376	68.320898	101.766340685277
1	PZA027919	68.32299	101.767791271569
1	PZE101082408	68.405988	101.826319358328
1	PZE101082480	68.561916	101.942167936968
1	SYN35769	68.742963	102.088426185778
1	PUT163a742336073597	68.749515	102.093990454167
1	SYN35770	68.751335	102.095539683255
1	PZE101082768	68.903372	102.230789824368
1	PZE101082904	69.271066	102.610418888479
1	PZE101083295	69.804565	103.274066376072
1	SYN31034	70.42487	104.150517873544
1	PZE101083742	70.442418	104.176189173318
1	PZE101083745	70.444994	104.179959784331
1	PZE101083749	70.445244	104.180325749179
1	PZE101083751	70.445363	104.180499950194
1	PZE101083752	70.445479	104.180669760669
1	PZE101083753	70.445651	104.180921550583
1	PZE101083767	70.446327	104.181911166247
1	PZE101083825	70.838815	104.759844632948
1	PZE101083950	70.909687	104.864223724069
1	PZE101083961	70.912776	104.868768445115
1	PZE101083984	70.933245	104.898871652227
1	PZE101084013	71.013684	105.016930582752
1	SYN32647	71.013708	105.016965741035
1	SYN32645	71.014174	105.017648389041
1	SYN32646	71.014235	105.017737747325
1	SYN32644	71.014317	105.01785786785
1	PZE101084038	71.02295	105.030501328761
1	PZE101084096	71.186228	105.26833337016
1	PZE101084124	71.18741	105.270044568066
1	PZE101084523	72.079281	106.479835075531
1	PZE101084674	72.245761	106.679155696407
1	PZE101084695	72.248005	106.681767122032
1	SYN3028	72.248885	106.682790642995
1	PZE101084702	72.24912	106.683063915484
1	SYN26731	72.481691	106.941750156478
1	PZE101084850	72.583084	107.046728426043
1	SYN36585	72.720685	107.181606438424
1	PZE101084888	72.809948	107.264579759011
1	PZE101085026	72.936537	107.376363143295
1	PZE101085066	73.063949	107.48215226326
1	PZE101085077	73.078739	107.494008225545
1	PZE101085101	73.112638	107.520856108184
1	PZE101085145	73.273384	107.642129424802
1	PZE101085247	73.457238	107.769152093057
1	PZE101085265	73.481662	107.785130476342
1	PZE101085267	73.482555	107.785710809241
1	PZE101085328	73.556291	107.832698606078
1	SYN28859	73.622285	107.873222055471
1	SYN28863	73.624289	107.874430420049
1	SYN28858	73.628137	107.876747043054
1	PZE101085472	73.9206	108.039432079207
1	SYN22814	73.923242	108.040786518349
1	PZE101085525	73.999548	108.079065606368
1	PZE101085526	73.999597	108.079089672487
1	PZE101085546	74.007188	108.08281008535
1	PZE101085768	74.442121	108.271770817427
1	PZE101085770	74.44332	108.272231199308
1	PZE101085771	74.443409	108.272265360632
1	PZA007141	74.579886	108.32274488104
1	PZE101085882	74.588631	108.325854667486
1	PZE101085909	74.725923	108.372861412202
1	PZE101085917	74.726301	108.372986330135
1	PZE101086015	74.787184	108.392803807378
1	PZE101086107	74.843427	108.410597684219
1	PZE101086197	75.125564	108.493460578248
1	SYN21105	75.421471	108.571781264618
1	PZE101086467	75.544054	108.602538141971
1	PZE101086586	75.682997	108.636690676054
1	PZE101086606	75.703197	108.641614911166
1	PHM530616	76.05349	108.726941876119
1	PZE101087051	76.095527	108.737336754239
1	PZE101087190	76.297866	108.788542922617
1	PZE101087212	76.33852	108.799133075905
1	PZE101087242	76.369783	108.807360429442
1	PZE101087257	76.374902	108.808714837323
1	PZE101087264	76.383779	108.811068533297
1	PZE101087431	76.773291	108.92207014617
1	PZE101087503	76.873568	108.953680053515
1	PZE101087614	77.08995	109.027283872265
1	PZE101087626	77.138252	109.044832818104
1	PZE101087758	77.501847	109.192298919054
1	PZE101087816	77.791893	109.331377358005
1	SYN34364	78.035001	109.460946923529
1	SYN34366	78.03533	109.461129215279
1	PZE101087901	78.035902	109.461446189531
1	PZE101087906	78.038826	109.463067348277
1	SYN34363	78.040267	109.463866789479
1	PZE101087935	78.060875	109.475335926753
1	SYN3778	78.236226	109.575489172125
1	PZE101088004	78.23719	109.576051598502
1	SYN3773	78.238046	109.576551115858
1	SYN3774	78.238896	109.577047226211
1	PZE101088013	78.241395	109.578506334084
1	PZE101088153	78.501902	109.735028337889
1	PZE101088154	78.502786	109.735574278068
1	PZE101088198	78.529165	109.75191113517
1	PUT163a289824561669	78.547243	109.76315812115
1	SYN23488	78.549172	109.764360671036
1	PZE101088333	78.784067	109.914301608069
1	PZE101088337	78.785209	109.915047467586
1	PZE101088417	78.849945	109.957592698796
1	SYN25766	78.856389	109.961856222365
1	SYN11175	78.954898	110.027670933267
1	SYN11177	78.955123	110.027822625887
1	PZE101089047	79.484987	110.402063325209
1	PZE101089048	79.485008	110.402078821823
1	SYN23177	80.379785	111.108319018441
1	SYNGENTA3556	81.358889	111.981156939875
1	SYN6982	81.359255	111.981502065406
1	PZE101090729	81.360577	111.982748783114
1	PZE101090870	81.485612	112.101398991138
1	PZE101090891	81.580191	112.191901361532
1	PZE101091092	81.726463	112.332544866766
1	PZE101091094	81.728545	112.334549183489
1	PZE101091104	81.729072	112.335056521424
1	PZE101091269	81.962182	112.558921656936
1	SYN29738	82.186026	112.770678493713
1	SYN26043	82.305632	112.881432930956
1	SYN26047	82.306748	112.882456327866
1	PZE101091535	82.427007	112.991487795408
1	SYN25468	82.56682	113.114694276214
1	PZE101091687	82.662018	113.196028135697
1	PZE101091689	82.662696	113.196599252217
1	PZE101091849	83.127958	113.555699670509
1	SYN21380	83.195024	113.601292412129
1	SYN21381	83.195162	113.60138457566
1	SYN21374	83.197474	113.602927652534
1	PUT163a148960159570	83.198173	113.603393809731
1	PZE101092020	83.217845	113.616442751893
1	PZE101092082	83.318196	113.680945943655
1	PZE101092089	83.320623	113.682464221487
1	PZE101092091	83.323091	113.684006166895
1	PZE101092187	83.414025	113.739452496516
1	PZE101092309	83.524457	113.803352458135
1	PZE101092401	83.544067	113.814323469436
1	PZE101092403	83.544182	113.814387482213
1	PZA001194	83.595287	113.842464907604
1	PZE101092483	83.704617	113.900146294744
1	SYN3057	83.838479	113.96664772511
1	PZE101093040	84.489452	114.239843201137
1	SYN31496	84.503497	114.245056583453
1	SYN39227	84.76161	114.33780314728
1	PUT163a892498464642	84.938974	114.399269131868
1	PZE101093600	85.357503	114.543395450896
1	PZE101093602	85.357727	114.54347326213
1	SYN11371	85.365203	114.546070692753
1	PZE101093639	85.374439	114.549280898272
1	PZE101093652	85.375811	114.549757892904
1	PZE101093782	85.717587	114.669540966198
1	PZE101093841	85.926414	114.743643187279
1	PZE101093952	86.065186	114.793255733098
1	PZE101094042	86.363706	114.900943546929
1	PZE101094046	86.365213	114.901490433566
1	PZE101094237	86.628951	114.997686809901
1	PZE101094707	87.171743	115.198559796125
1	PZE101094774	87.181676	115.202270120122
1	PZE101094823	87.216362	115.215235863239
1	PZE101094974	87.320933	115.254411483007
1	PZE101095023	87.485143	115.31618662708
1	PZE101095175	87.491017	115.318402099756
1	PZE101095192	87.652999	115.379647400742
1	PZE101095352	87.940234	115.488943358258
1	SYN18447	88.218752	115.59571933574
1	SYN18445	88.219404	115.595970170889
1	PZE101095614	88.320169	115.634783693763
1	PZE101095663	88.371314	115.654519819814
1	PZE101095712	88.381369	115.658402682724
1	PZE101095713	88.381474	115.658443234571
1	PZE101095753	88.432043	115.677984841041
1	PZE101095905	88.72016	115.789745165696
1	PZE101095906	88.720244	115.789777850416
1	PZE101095987	88.784969	115.814979497775
1	PZE101096007	88.785948	115.815360943486
1	PZE101096066	88.788608	115.816397392144
1	PUT163a46475142126	88.863156	115.845467123945
1	PZE101096110	88.86676	115.846873590998
1	PZE101096127	88.883481	115.853400302708
1	PUT163a603513552654	89.09967	115.937974921089
1	PZE101096275	89.237359	115.992015503079
1	PZE101096356	89.240802	115.993368500068
1	PZE101096416	89.299601	116.016487093446
1	PZE101096451	89.312369	116.021510265225
1	PZE101096577	89.52965	116.107153342711
1	PZE101097093	90.346235	116.431353815465
1	PZE101097136	90.41314	116.458052335438
1	PZE101097163	90.42232	116.461716965751
1	PZE101097169	90.423401	116.462148518847
1	SYN12908	90.433158	116.466043873338
1	SYN12910	90.433756	116.466282628604
1	SYN12907	90.434722	116.466668313011
1	SYN12912	90.435505	116.466980935537
1	SYN12914	90.435811	116.467103110479
1	PZE101097271	90.444654	116.47063395724
1	SYN25478	90.751966	116.593505770126
1	PZE101097433	90.752689	116.59379520005
1	PZE101097442	90.753154	116.593981348733
1	SYN25479	90.77023	116.600817643974
1	PZE101097575	90.912339	116.6577416358
1	PZE101097594	90.945307	116.670955007736
1	PZE101097596	90.951887	116.673592550311
1	PZE101097716	91.141845	116.749777873834
1	SYN37073	91.319329	116.821023503295
1	PZE101097858	91.395589	116.851650883321
1	PZA009441	91.429024	116.865081388906
1	PZE101097946	91.431133	116.865928598863
1	SYN25508	91.66775	116.961008318592
1	SYN23976	91.675177	116.963993412577
1	PZE101098216	91.690398	116.97011120297
1	PZE101098284	91.802647	117.015230712389
1	PZE101098288	91.821218	117.022695881803
1	PZE101098315	91.870977	117.042698281033
1	PZE101098479	92.388433	117.250659028657
1	PZE101098509	92.445649	117.273639363238
1	PZE101098535	92.49513	117.2935093086
1	PZE101098597	92.631163	117.348115447875
1	SYN29761	92.643863	117.35321178561
1	PZE101098755	92.650302	117.355795551545
1	SYN29763	92.650974	117.356065199181
1	PZE101098758	92.650985	117.356069613049
1	PZE101098762	92.651124	117.356125388267
1	SYN29765	92.651231	117.356168323121
1	SYN12922	92.752911	117.396958038357
1	PZE101098862	92.894571	117.453747711047
1	PZE101098864	92.905853	117.458268414188
1	PZE101098909	93.190314	117.572133750653
1	PZE101098937	93.216002	117.582403962666
1	PZE101098969	93.245335	117.594128742544
1	PZE101099084	93.377231	117.64681169191
1	SYN309	93.61329	117.740932024461
1	PZE101099263	93.613551	117.741035960017
1	PZE101099469	94.005522	117.896763836474
1	PZE101099498	94.006888	117.897305181869
1	PZE101099641	94.190268	117.96988462736
1	PZE101099656	94.191336	117.9703067659
1	PZE101099705	94.310694	118.017441428903
1	PZE101099841	94.567343	118.118489169216
1	PZE101100455	95.479018	118.473530871398
1	PZE101100477	95.490663	118.478022432607
1	SYN5444	95.490996	118.478150856142
1	PZE101100521	95.550512	118.50108834701
1	PZE101100522	95.550611	118.501126476343
1	PZE101100569	95.557538	118.503794164801
1	PZE101100604	95.678668	118.550375909478
1	PZE101100633	95.702279	118.559440838812
1	PUT163a603382432352	95.702568	118.559551763704
1	PZE101100634	95.703766	118.560011575999
1	PZE101100641	95.7062	118.560945746699
1	PZE101100942	96.540966	118.878123433316
1	PZE101100951	96.544928	118.879612974681
1	PZE101101030	96.748917	118.956091848303
1	PZE101101031	96.749394	118.956270191173
1	PZE101101072	96.937499	119.026417568499
1	PZE101101088	96.962577	119.035741853715
1	PZE101101274	97.187836	119.119198045106
1	PZE101101309	97.218866	119.130651875926
1	PZE101101316	97.22098	119.131431819958
1	PZE101101331	97.222092	119.131842064411
1	PZE101101488	97.591642	119.267426624782
1	PZE101101536	97.629485	119.281224896672
1	SYN12040	98.402825	119.559537382907
1	PZE101101899	98.561065	119.615593401766
1	PZE101102066	98.856575	119.719429281474
1	PZE101102128	99.106495	119.806363005268
1	PZE101102159	99.196747	119.837553691617
1	PZE101102166	99.20707	119.841114324622
1	PZE101102168	99.207957	119.841420203933
1	PZE101102191	99.446575	119.923319950085
1	PZE101102241	99.683134	120.003740100534
1	PZE101102242	99.683159	120.003748558199
1	PZE101102352	99.767855	120.032351179437
1	PZE101102378	99.851024	120.060339157716
1	PZE101102424	99.918991	120.083138022133
1	PZE101102459	100.116552	120.149029330819
1	PZE101102494	100.130076	120.153519129379
1	PZE101102598	100.410379	120.245967830164
1	PZE101102716	100.630635	120.317785115159
1	PZE101102740	100.633252	120.31863398232
1	PUT163a603949542918	101.270773	120.522241047901
1	PUT163a603949542921	101.270952	120.52229730917
1	SYN6571	101.420889	120.569241168411
1	SYN6570	101.420941	120.569257385569
1	SYN6565	101.420959	120.56926299919
1	PZE101103135	101.703943	120.65685642086
1	PZE101103210	101.731535	120.665325878335
1	SYN26353	101.787381	120.682428888846
1	PZE101103268	101.788115	120.682653329301
1	PZE101103446	102.152987	120.793088413044
1	PUT163a603551322752	103.351359	121.139220535135
1	PUT163a603551322753	103.351589	121.139284432886
1	PZE101103947	103.488796	121.177223866697
1	PZE101103969	103.489736	121.177482552345
1	PZE101103986	103.490651	121.177734341848
1	PZE101103995	103.491692	121.178020784559
1	PUT163a769118143997	103.637316	121.21788619858
1	PUT163a769118143998	103.637371	121.217901178117
1	PZE101104102	103.641491	121.2190231157
1	PZE101104189	103.853571	121.276331149316
1	PZE101104198	103.854074	121.276466027688
1	SYN38092	103.980809	121.310291438259
1	SYN38095	103.98098	121.31033686429
1	PUT163a762859473883	104.044198	121.327091060536
1	PZE101104306	104.182608	121.363495666976
1	PZE101104637	104.791559	121.519060758869
1	PZE101104989	105.689323	121.7342410416
1	PZE101105288	106.026961	121.810629849392
1	PZE101105365	106.128063	121.833008012805
1	PZE101105385	106.142326	121.836146470372
1	SYN18693	106.147702	121.837328222572
1	SYN18692	106.14991	121.837813395779
1	PZA012541	106.204547	121.849783862385
1	PZE101105447	106.239596	121.85742713546
1	PZE101105466	106.285056	121.867299168384
1	SYN36500	106.286675	121.867649880371
1	PZE101105475	106.28687	121.867692117746
1	SYN36502	106.289705	121.868306086293
1	PZE101105485	106.294458	121.869335019952
1	PZE101105546	106.627518	121.940145098311
1	PZE101105662	106.687694	121.952665185018
1	PZE101105681	106.714883	121.958294383756
1	SYN25693	106.71996	121.959343611026
1	SYN25703	106.720029	121.959357866614
1	SYN25705	106.720427	121.959440092328
1	SYN25694	106.720987	121.959555780532
1	SYN25696	106.721481	121.959657827971
1	SYN25698	106.725794	121.96054853834
1	SYN25700	106.726622	121.960719485157
1	PZE101105756	106.850122	121.986037108318
1	PZE101105984	107.459106	122.10558161157
1	PZE101105993	107.459998	122.105750163651
1	PZE101106033	107.642231	122.139777306606
1	PZE101106063	108.22357	122.242830907982
1	PZE101106075	108.225872	122.243222120788
1	PZE101106079	108.231294	122.244143030182
1	PZE101106080	108.232237	122.244303119604
1	PZE101106143	108.422598	122.276156561094
1	PZE101106147	108.422978	122.276219221781
1	PZE101106199	108.719588	122.323995065778
1	PZE101106203	108.729999	122.32563062758
1	PZE101106315	109.083515	122.379483982201
1	PZE101106316	109.083553	122.379489594072
1	PZE101106407	109.323445	122.414151601849
1	PZE101106663	109.781008	122.475971850831
1	PZE101106680	109.80664	122.479266345166
1	SYN32768	110.036842	122.508043431795
1	PZE101106818	110.103938	122.516154893405
1	PZE101106833	110.106697	122.51648575809
1	PZE101106851	110.113228	122.517268123657
1	PZE101106925	110.349171	122.544732729125
1	PZE101107094	110.817158	122.594552081258
1	SYN36805	110.973472	122.609794678656
1	SYN36804	110.97544	122.609982079025
1	SYN36806	110.975603	122.609997595464
1	PZE101107138	110.979279	122.610347319882
1	SYN20738	111.100371	122.62164823067
1	ZM0113120404	111.162248	122.627257993407
1	PZE101107223	111.166416	122.627631842907
1	PZE101107243	111.239762	122.634127404622
1	PZE101107262	111.241082	122.634242860142
1	PZE101107323	111.423371	122.649694603928
1	SYN2036	111.423702	122.649721769439
1	SYN31332	111.448282	122.651730014375
1	PZE101107431	111.555812	122.660304842345
1	PZE101107450	111.557213	122.660414295822
1	PZE101107461	111.558679	122.660528764895
1	PZE101107568	111.678775	122.669688528624
1	PZE101107658	111.9071	122.685910848464
1	PZE101107806	112.356801	122.713239081866
1	PZE101108089	112.800698	122.734102766673
1	PZE101108120	112.906944	122.738182970854
1	PZE101108171	113.003147	122.741570336058
1	PZE101108224	113.545864	122.757064197469
1	PZE101108236	113.611322	122.758839819398
1	PZE101108237	113.611352	122.7588406426
1	SYN38633	114.011299	122.771455283169
1	SYN38632	114.011383	122.771458434759
1	SYN38631	114.012145	122.77148703685
1	PZE101108474	114.048015	122.77285981578
1	PZE101108517	114.165847	122.7777657499
1	PZE101108521	114.166072	122.777775747099
1	SYN29799	114.234711	122.780947850643
1	SYN29801	114.23699	122.781057490918
1	PZA020701	114.236992	122.781057587262
1	PZE101108723	114.842548	122.822944045029
1	PZE101108727	114.843887	122.823070626858
1	PZE101108732	114.849525	122.823605520953
1	PZE101108837	114.901391	122.828662968011
1	PZE101108844	114.904085	122.828932001078
1	PZE101108865	114.91348	122.829874794379
1	PZE101108989	115.1005	122.849791937179
1	PZE101108994	115.105837	122.850383112993
1	PZE101108995	115.105859	122.850385551514
1	PZE101109014	115.159915	122.856415360545
1	PZE101109084	115.273751	122.869347749204
1	PZE101109096	115.277294	122.86975501584
1	PZE101109112	115.311718	122.873726077666
1	PZE101109217	115.637827	122.912406486175
1	PZE101109349	115.946757	122.950202844499
1	PZE101109358	115.951023	122.950728613982
1	PZE101109381	115.964246	122.952358612228
1	PZE101109382	115.965	122.952451570979
1	PZE101109549	116.540535	123.022904964336
1	PZE101109571	116.549619	123.023994306287
1	PZE101109663	116.746211	123.047248410334
1	PZE101109710	116.840076	123.05810497583
1	PZE101109763	116.914847	123.066635454775
1	PZE101109972	117.322842	123.111395435838
1	PZE101110193	117.85821	123.165774104441
1	PZE101110210	117.869768	123.166896246769
1	PZE101110485	118.205697	123.198599453354
1	PZE101110492	118.230816	123.200900737742
1	SYN2445	118.405971	123.216687850845
1	PZE101110644	118.506475	123.225545040899
1	PZE101110831	118.552394	123.229543845348
1	csu11383	119.018614	123.268506750906
1	PZE101111015	119.019936	123.268613135239
1	SYN26766	119.102372	123.275202854839
1	PZE101111129	119.220296	123.28448062679
1	PZE101111141	119.221058	123.284540016424
1	PZE101111244	119.703101	123.320727421706
1	PZE101111246	119.703248	123.320738051215
1	PZE101111253	119.703523	123.320757935711
1	PZE101111297	119.757006	123.32460936387
1	PZE101111306	119.904689	123.335083929824
1	SYN36727	120.342153	123.364801848174
1	SYN36726	120.344831	123.364978047516
1	PZE101111506	120.350304	123.365337936437
1	ZM0132920268	120.360455	123.366004699878
1	PZE101111526	120.374863	123.366949441657
1	PZE101111529	120.383046	123.367485151771
1	PZE101111793	120.826915	123.395644718436
1	PZE101111819	120.891963	123.399625585809
1	SYN32448	120.892094	123.399633565664
1	PZE101111847	120.950457	123.403173906392
1	PZE101111849	120.950772	123.403192934284
1	PZE101111946	121.25388	123.421106313295
1	PZE101111947	121.254148	123.421121803858
1	PZE101112022	121.272227	123.422165371199
1	PZE101112171	121.658231	123.443789324389
1	PZE101112306	122.343104	123.479138651732
1	PZE101112384	122.599861	123.491425697748
1	PZE101112400	122.605943	123.491710506138
1	PZE101112411	122.614468	123.492109232207
1	PZE101112414	122.614886	123.492128768142
1	PZE101112415	122.615066	123.492137180329
1	PZE101112417	122.616485	123.492203487596
1	PZE101112422	122.620825	123.492406190898
1	PZE101112564	122.989699	123.509105532645
1	PZE101112569	123.000072	123.509560145167
1	PZE101112673	123.327586	123.523499560755
1	PZE101112676	123.331465	123.52365988256
1	PZE101112699	123.466078	123.529155099198
1	PZE101112729	123.521657	123.531385348481
1	PZE101112730	123.525401	123.531534778616
1	PZE101112737	123.536413	123.531973698732
1	PZE101112803	123.668568	123.537172772924
1	PZE101115397	135.147621	123.64839876906
1	PZA033941	137.862451	123.626734815725
1	PZE101115961	137.862806	123.626732032924
1	SYNGENTA6886	137.862938	123.626730998212
1	PZE101115995	138.061259	123.625188935543
1	PZE101116098	138.390339	123.622693727513
1	PZE101116269	138.719633	123.620293289611
1	PZE101116283	138.724134	123.620261237885
1	PZE101116337	138.863512	123.6192797214
1	PZE101116338	138.878562	123.619175045829
1	PZE101116339	138.879161	123.619170885082
1	PZE101116383	138.963476	123.618589416974
1	PZE101116390	138.963983	123.618585946056
1	SYN11703	138.967455	123.618562185092
1	SYN11700	138.96822	123.618556951694
1	SYN11702	138.978086	123.618489521298
1	PZE101116450	139.131277	123.617457974956
1	PZE101116550	139.242147	123.616730255077
1	SYN36385	139.90581	123.612748658756
1	SYN36384	139.906028	123.612747466567
1	PZE101116855	139.906255	123.612746225247
1	PZE101117011	140.189038	123.611270761058
1	SYN28224	140.190718	123.611262431194
1	PZE101117015	140.190811	123.611261970231
1	PZE101117018	140.194679	123.61124281252
1	PZE101117023	140.195941	123.611236568073
1	PZE101117024	140.196171	123.611235430342
1	SYN28225	140.203637	123.611198552642
1	PZE101117125	140.400646	123.610264070533
1	SYN35617	140.45812	123.610005826466
1	PZE101117218	140.607995	123.609364094172
1	PZE101117251	140.670357	123.609110896988
1	PZE101117371	140.862401	123.608384007088
1	PZE101117618	141.652739	123.606306246469
1	SYN5475	141.657093	123.606299183758
1	SYN5476	141.657099	123.60629917406
1	PZE101117638	141.663372	123.606289087939
1	PZE101117891	142.551848	123.605991188948
1	PZE101117896	142.555227	123.605994589375
1	PZE101118027	142.99172	123.606745981536
1	PZE101118034	143.006556	123.606782684218
1	PZE101118086	143.330246	123.607773906851
1	SYN24403	143.338796	123.607805116355
1	PZE101118110	143.369053	123.607917678374
1	PZE101118148	143.473296	123.608330943334
1	PZE101118582	144.683924	123.616216635727
1	PZE101118612	144.771944	123.617026243123
1	PZE101118732	144.966527	123.618937180483
1	PZE101118735	144.966985	123.618941877491
1	PZE101118762	145.030233	123.619599593227
1	PZE101119043	145.603134	123.626399438587
1	PZE101119050	145.613419	123.626535728599
1	PZE101119127	145.740201	123.628258073117
1	PZE101119153	145.767377	123.628637511898
1	PZE101119265	145.93289	123.631027515497
1	SYN3680	145.999302	123.632025052712
1	PZE101119317	146.042728	123.632689388073
1	SYN15325	146.10855	123.63371463343
1	PZE101119345	146.115215	123.63381968185
1	PZE101119511	146.623849	123.642519835467
1	SYN34918	146.807017	123.6459914339
1	SYN34921	146.807179	123.645994585519
1	SYN34922	146.807418	123.645999235394
1	PZE101119703	146.846914	123.646771975288
1	PZE101119710	146.850492	123.646842404144
1	PZE101119758	146.904537	123.647914838497
1	PZE101119796	146.971846	123.649273177665
1	PZE101119797	146.971962	123.649275540445
1	PZE101119915	147.346235	123.657295695286
1	SYN36407	147.346486	123.6573013432
1	SYNGENTA15260	147.356855	123.657534982195
1	PZE101120107	147.626685	123.663836124557
1	PZE101120184	147.728147	123.666317027972
1	PZE101120208	147.829034	123.668845193282
1	PZE101120262	147.912229	123.670976410533
1	PZE101120269	147.91327	123.671003345143
1	SYN6003	148.126151	123.676651371396
1	SYN5660	148.517434	123.68777240642
1	SYN21987	148.522568	123.687924806838
1	PZE101120543	148.525339	123.688007133257
1	PZE101120639	148.624031	123.690971628286
1	PZE101120770	148.695565	123.693159893495
1	PZE101120982	149.181026	123.708904589944
1	SYN10343	149.181949	123.708936032546
1	SYN10345	149.182376	123.708950580544
1	SYN10342	149.183343	123.708983531063
1	PZE101121013	149.254679	123.711431888633
1	PZE101121038	149.282539	123.712397532094
1	PZE101121054	149.379319	123.715793431874
1	PZE101121061	149.379976	123.715816705961
1	PZE101121077	149.384936	123.715992509227
1	PZE101121137	149.613307	123.724272287991
1	SYN29028	149.616132	123.724376996623
1	PZE101121147	149.616779	123.72440098559
1	PZE101121153	149.6188	123.724475937657
1	PZE101121405	150.17248	123.746109241792
1	PZE101121408	150.172861	123.746124893033
1	PZE101121415	150.178852	123.74637113983
1	PZE101121417	150.179467	123.746396432975
1	SYN11165	150.1796	123.746401903241
1	SYN11164	150.179653	123.746404083157
1	PZE101121447	150.246604	123.749174328108
1	PZE101121477	150.250002	123.749315809551
1	PZE101121678	150.566418	123.76289412588
1	PZE101121742	150.739136	123.770681204208
1	PZE101121872	150.846822	123.775686922552
1	PZE101122041	151.091972	123.787555759479
1	PZE101122043	151.092038	123.787559048613
1	PUT163a181632911250	151.425114	123.804859735013
1	PUT163a181632911247	151.425185	123.804863579715
1	SYN31001	151.425479	123.804879500773
1	PZE101122268	151.501173	123.809018867643
1	PZE101122331	151.800815	123.826231468825
1	SYN27010	151.803472	123.826390278299
1	SYN27008	151.804174	123.826432255794
1	PZE101122455	152.152125	123.848614547517
1	PZE101122594	152.552647	123.879727023316
1	PZE101122854	153.739364	124.041786293087
1	PZE101122914	153.791067	124.052002908041
1	PZE101123156	154.196176	124.141156852748
1	PZE101123171	154.201987	124.142549603237
1	PZE101123217	154.357189	124.180893958095
1	PZE101123337	154.549033	124.231269449816
1	PZE101123479	154.816466	124.306575770598
1	PZE101123526	154.835438	124.31211545685
1	PZE101123553	154.958717	124.348662481795
1	PZE101123996	155.468256	124.507308977654
1	PZE101124013	155.470015	124.507870942387
1	PZE101124166	155.722026	124.588811811947
1	PZE101124167	155.722497	124.588963520254
1	PZE101124182	155.915052	124.650921118711
1	PZE101124209	155.93384	124.656949480594
1	PZE101124210	155.933872	124.656959744082
1	PZE101124231	155.969371	124.668336051988
1	PZE101124316	156.147815	124.725137956263
1	PZE101124424	156.259327	124.7601824364
1	PZE101124504	156.527537	124.842364090861
1	PZE101124545	156.572442	124.855760431497
1	PZE101124546	156.573571	124.856095703718
1	PZE101124718	157.039479	124.98839885515
1	PZE101124740	157.096106	125.003731831682
1	PZE101124755	157.097192	125.004024467632
1	PZE101124762	157.107638	125.006836577247
1	PZE101124789	157.17091	125.023767139063
1	PZE101124795	157.173664	125.024500135515
1	PZE101124798	157.175732	125.025050336094
1	PZE101124811	157.176577	125.025275099796
1	PZE101124813	157.177576	125.025540787243
1	PZE101124849	157.221974	125.03730625791
1	PZE101124898	157.281618	125.05298479572
1	PZE101124927	157.2829	125.053320233629
1	PZE101125101	157.957977	125.222487009278
1	PZE101125234	158.229762	125.287581331713
1	PZE101125237	158.229948	125.287625522983
1	PZE101125250	158.235117	125.288853454997
1	PZE101125334	158.35981	125.318395355312
1	PZE101125465	158.520089	125.356221440072
1	PZE101125606	158.732878	125.406418447724
1	PZE101125607	158.734693	125.406847364343
1	PZE101125992	159.404296	125.568310041664
1	PZE101126335	159.998724	125.722654415904
1	PZE101126373	160.053384	125.737643322382
1	PZE101126683	160.636492	125.908598907195
1	PZE101126769	160.855391	125.978883461942
1	PZE101126806	160.857176	125.979472169503
1	PZE101126822	160.859206	125.98014199648
1	PZE101126876	160.895431	125.992151890612
1	PZE101126882	160.895623	125.992215834457
1	SYN28967	160.902655	125.994559889877
1	SYN12094	161.069521	126.051419142542
1	PZE101127031	161.070126	126.051629692675
1	PZE101127071	161.074477	126.053144845102
1	PZE101127101	161.080152	126.055123507521
1	PZE101127102	161.080199	126.055139906247
1	PZE101127210	161.470944	126.197476487795
1	PZE101127225	161.471449	126.197667488626
1	PZE101127345	161.564373	126.233083462646
1	PZE101127872	162.279925	126.519444251889
1	PZE101127874	162.280075	126.519506002852
1	PZE101127877	162.280169	126.519544700338
1	PZE101127891	162.284294	126.52124302337
1	SYN8604	162.285522	126.521748669887
1	SYN8603	162.285525	126.521749905214
1	PZE101127901	162.285753	126.521843790537
1	SYN26403	163.945933	127.188691981996
1	PZE101128769	164.128427	127.254664524875
1	SYN26740	164.226082	127.288966888062
1	PZE101128881	164.231233	127.29075577071
1	PZE101128999	164.390123	127.34487983823
1	PZE101129057	164.414166	127.352885514827
1	PZE101129085	164.486319	127.376606851426
1	PZE101129249	164.805294	127.475639942957
1	PZE101129304	164.812497	127.477759613387
1	PZE101129358	164.916366	127.507716887694
1	PZE101129461	165.085785	127.554041876671
1	PZE101129562	165.263309	127.599005638085
1	PZE101129867	165.851035	127.722535578279
1	PZE101130076	166.236379	127.787162325728
1	PZE101130077	166.23725	127.787297552635
1	PZE101130082	166.240368	127.787781292264
1	PZE101130083	166.240443	127.787792921446
1	PZE101130084	166.240542	127.787808271489
1	PZE101130085	166.241031	127.787884083439
1	PZE101130212	166.555586	127.834037925749
1	PZE101130213	166.556661	127.834187158408
1	PZE101130292	166.625734	127.843662352546
1	PZE101130308	166.630164	127.844262512078
1	PZE101130497	166.782373	127.864354134009
1	SYN23681	166.859652	127.874178742565
1	PZE101130854	167.517221	127.949327386337
1	PZE101130898	167.639827	127.962040636285
1	PZE101130940	167.727094	127.970923231222
1	PZE101131036	167.769381	127.975185212637
1	PZE101131196	168.286416	128.026077256327
1	PZE101131782	169.848924	128.203515455223
1	PZE101131784	169.849035	128.203531275338
1	PZE101131788	169.852165	128.20397764809
1	PZE101131919	170.056253	128.234272731974
1	PZE101132120	170.342115	128.281020970155
1	PZE101132145	170.343663	128.28128901077
1	PZE101132195	170.398636	128.290917486762
1	PZE101132310	170.44073	128.298436714033
1	SYN30285	170.444648	128.29914314631
1	SYN2439	170.51854	128.31267921291
1	SYN2444	170.518641	128.312697994853
1	PZE101132469	170.691678	128.346038628655
1	PZE101132612	170.827919	128.373995307575
1	PZE101132703	171.096354	128.433815809022
1	PZE101132906	171.607309	128.567023887007
1	PZE101132909	171.607418	128.567055244507
1	PZE101133195	172.147854	128.739156495717
1	PZE101133199	172.148124	128.739250957315
1	PZE101133200	172.148306	128.739314636304
1	PZE101133204	172.149509	128.739735646153
1	PZE101133206	172.1496	128.739767500094
1	PZE101133357	172.690036	128.946595999234
1	PZE101133386	172.699076	128.950361711958
1	PZE101133677	172.812656	128.998537999906
1	PZE101133754	172.855427	129.017087829922
1	SYN2709	173.088941	129.122151581862
1	PZE101133891	173.099396	129.127001026712
1	SYN2718	173.107848	129.130930277796
1	PZE101133944	173.108053	129.131025678654
1	PZE101133959	173.109085	129.131506011231
1	PZE101134093	173.212706	129.180329117676
1	PZE101134316	173.718915	129.434615380727
1	PZE101134317	173.718944	129.43463063717
1	PZE101134461	173.872049	129.516133659059
1	PZE101134466	173.872692	129.516479829625
1	PZE101134573	174.043925	129.609723589309
1	PZE101134601	174.086475	129.633200822206
1	PZE101134737	174.153354	129.670327709249
1	PZE101134741	174.153484	129.670400136062
1	SYN38677	174.183232	129.686999192334
1	SYN38676	174.234767	129.715872198407
1	SYN26085	174.244507	129.721345253724
1	SYN26373	174.506835	129.870443641411
1	SYN26377	174.539627	129.889280868421
1	PZE101135316	174.719704	129.993329152854
1	PZE101135343	174.806067	130.043521796164
1	PZE101135368	174.834248	130.059931380316
1	PZE101135431	175.053693	130.188054064667
1	PZE101135433	175.054052	130.188263962624
1	PZE101135436	175.054768	130.188682590348
1	PZE101135467	175.085208	130.206481237225
1	PZE101135468	175.085845	130.20685371605
1	PZE101135508	175.154862	130.247211713656
1	PZA035802	175.158899	130.249572328785
1	PZE101135655	175.292253	130.327530006012
1	PZE101135767	175.500322	130.448969610525
1	SYN32836	175.755726	130.597373745887
1	SYN11571	175.913294	130.688373102972
1	SYN11570	175.914475	130.689053186214
1	PZE101136152	175.920007	130.692238389142
1	PZE101136555	176.620411	131.08826171708
1	ZM0016560297	176.894724	131.238208513549
1	SYN9634	176.913864	131.248543179165
1	PZE101137593	178.147344	131.889674962675
1	PZE101137641	178.150568	131.891309824856
1	PZE101137671	178.151514	131.891789515467
1	PZE101137683	178.182406	131.90744974533
1	SYN21775	178.18377	131.908141020879
1	PZE101137733	178.263475	131.948511953759
1	PZE101137846	178.355369	131.995011828496
1	PZE101137864	178.482419	132.059260825417
1	PZE101137929	178.551524	132.094205631465
1	PZE101138093	178.967893	132.305308512817
1	PZE101138116	179.049763	132.347037111361
1	PZE101138117	179.049785	132.347048338505
1	PZE101138119	179.050017	132.347166734315
1	PZE101138122	179.050921	132.34762807803
1	PZE101138198	179.204385	132.426155162874
1	PZE101138282	179.235083	132.441917964462
1	SYN24128	179.459849	132.557995970299
1	PZE101138630	179.508776	132.583437962971
1	PZE101138729	179.582979	132.622157559346
1	PZE101139064	179.795289	132.733936585206
1	SYN6877	180.171012	132.936089823595
1	SYNGENTA16619	180.200295	132.952114504905
1	SYN20872	180.201038	132.952521652095
1	PZE101139638	180.264261	132.987268294931
1	PZE101139654	180.268678	132.989703455306
1	PZE101139952	180.522562	133.131452653576
1	PZE101141173	182.137374	134.14258344321
1	PZE101141198	182.141029	134.145132371849
1	SYN12831	182.301433	134.258210828782
1	PZE101141594	182.471327	134.380551117933
1	PZE101142054	182.929253	134.722735688293
1	PZE101142160	183.141116	134.886671764989
1	SYN2420	183.147291	134.891499261832
1	PZE101142165	183.147729	134.891841785341
1	PZE101142488	183.626298	135.273798216074
1	SYN1733	183.653829	135.296209100667
1	SYN1740	183.689373	135.325207921222
1	SYN1738	183.689446	135.325267553641
1	SYN1741	183.694143	135.329105091693
1	SYN1739	183.694767	135.329615006462
1	SYN19	183.754306	135.378369969071
1	PZA035322	184.087745	135.654900244436
1	PZE101143122	184.088141	135.655231948897
1	PZE101143134	184.090607	135.657297728401
1	PZE101143233	184.499101	136.003128211662
1	PZE101143236	184.49924	136.003247016685
1	SYN36103	184.753655	136.22179797097
1	PZE101143899	186.952838	138.193074478308
1	PZE101143916	186.953384	138.193582534233
1	PZE101143985	187.048342	138.282085781087
1	SYN3027	187.052383	138.285858468028
1	SYN11638	187.446294	138.65612525197
1	SYN11646	187.446968	138.656763073197
1	SYN11639	187.495837	138.703048023663
1	SYN11637	187.49599	138.703193054744
1	PZE101144500	187.500191	138.707175543943
1	PZE101144501	187.500215	138.707198297248
1	SYN11636	187.501843	138.708741773258
1	SYN11650	187.502675	138.70953060984
1	PZE101144740	187.833535	139.025007860921
1	PZE101144838	187.874414	139.064233989753
1	PZE101145493	188.037816	139.221576335149
1	PZB001492	188.047739	139.231159606246
1	PZE101145790	188.601155	139.770789937846
1	PZE101145805	188.621269	139.790595037153
1	SYN29751	188.80652	139.973639667028
1	SYN37115	188.961691	140.127852546375
1	SYN37116	188.962034	140.128194330323
1	ZM0132280356	188.962151	140.128310916439
1	SYN37114	188.962256	140.128415545381
1	PZE101146294	189.072154	140.23813013256
1	SYN3135	189.238237	140.404715169771
1	PZE101146427	189.284953	140.451741936513
1	PZE101146428	189.285046	140.45183562958
1	SYN23315	189.2851	140.451890032141
1	SYN28109	189.467588	140.636309142605
1	SYN28101	189.467932	140.636657862326
1	PZE101146521	189.473079	140.641875965768
1	PZE101146522	189.473253	140.642052385419
1	PZE101146525	189.522638	140.692166246562
1	PZE101146530	189.526379	140.695965880482
1	PZE101146673	189.71729	140.890510386826
1	PZE101146796	189.97417	141.154273440153
1	PZE101146834	190.022141	141.203784565228
1	SYN29300	190.371026	141.56629812992
1	SYN29299	190.37123	141.566511352236
1	SYN29311	190.439823	141.638288662218
1	SYN29310	190.440071	141.638548477103
1	SYN29303	190.440205	141.638688861858
1	PZE101147104	190.481159	141.681624004406
1	PZE101147239	190.610531	141.817645100526
1	SYN29734	190.876232	142.098871149433
1	SYN14210	190.937754	142.16434798777
1	SYN14206	190.967507	142.196062349867
1	PZE101147579	191.318998	142.573139417594
1	PZE101147604	191.325792	142.58047200866
1	PZE101147651	191.38959	142.649409364188
1	SYN6425	191.733642	143.023735737163
1	SYN15356	191.978094	143.292337308417
1	SYN15352	191.978369	143.292640717385
1	SYN35039	192.278354	143.625285870115
1	SYN35043	192.281289	143.628556942342
1	SYN35048	192.281409	143.628690689779
1	SYN35040	192.281546	143.628843385427
1	SYN35041	192.281694	143.629008342096
1	SYN35042	192.281772	143.629095279047
1	SYN35046	192.282312	143.629697156473
1	SYN35049	192.283442	143.630956675903
1	SYN35045	192.283569	143.631098235488
1	PZE101149139	192.284539	143.632179458463
1	PZE101149155	192.353465	143.709098606482
1	PZE101149158	192.353567	143.709212566591
1	PZE101149270	192.607279	143.993879761402
1	PZE101149426	192.809131	144.222088852605
1	SYN35993	193.123363	144.580495498301
1	PZE101149961	193.458929	144.967885903744
1	PZE101150070	193.635502	145.173844126669
1	PZE101150125	193.691917	145.239973861732
1	PZE101150128	193.693205	145.241485544785
1	PZE101150204	193.735274	145.290907325553
1	PZE101150253	193.739932	145.296385055417
1	PZE101150254	193.739955	145.296412105818
1	PZE101150277	193.744689	145.301980367547
1	PZE101150294	193.87952	145.461066457602
1	PZE101150477	194.319797	145.987562015697
1	SYNGENTA14694	194.530588	146.243704098539
1	PZE101150835	194.541611	146.257175264221
1	PZE101151082	194.596702	146.324618388772
1	PZE101151084	194.597765	146.325921648669
1	SYN38775	194.601674	146.330714791699
1	PZE101151153	194.604587	146.334287301103
1	SYN25920	194.632379	146.368399155622
1	PZE101151332	194.85885	146.648274551965
1	SYN36497	194.861756	146.651888302703
1	ZM0072940411	195.0164	146.845040743758
1	PZE101151522	195.018417	146.847571091487
1	SYN30956	195.018549	146.847736696941
1	PZE101151880	195.205183	147.083138439019
1	PZE101151991	195.283216	147.182317767439
1	PZE101152132	195.426218	147.365261717803
1	PZE101152239	195.551304	147.526576556472
1	PZA034271	195.589423	147.575980286962
1	PZA034272	195.589541	147.576133398625
1	PZE101152312	195.620999	147.616991510135
1	PZE101152364	195.635313	147.635608924898
1	PZE101152449	195.662991	147.67165480124
1	PZE101152541	195.764754	147.804717291425
1	SYN17342	195.765003	147.80504391403
1	SYN17343	195.765088	147.805155412872
1	SYN17345	195.765128	147.805207883121
1	SYN17339	195.77566	147.819027877167
1	SYN31536	196.066572	148.2044325114
1	SYN31539	196.066656	148.204544841176
1	SYN31557	196.066737	148.204653159762
1	PZE101152935	196.066761	148.204685254268
1	SYN31546	196.066876	148.204839041147
1	SYN31538	196.107604	148.259377020059
1	SYN27903	196.381211	148.629677946408
1	SYN27906	196.382206	148.631037441872
1	PUT163a781074364275	196.441746	148.712563837998
1	SYN28737	196.494986	148.785759044511
1	SYN28736	196.49518	148.786026274008
1	PZE101153556	196.609829	148.944616790248
1	PZE101153599	196.67598	149.036735518826
1	SYN29786	196.927019	149.390570327486
1	SYN38805	197.122725	149.671291625
1	PZE101154103	197.12589	149.675867955726
1	PZE101154104	197.125923	149.675915677232
1	PZE101154403	197.396079	150.070885044783
1	PZE101154560	197.511284	150.24192742363
1	PZE101154578	197.512024	150.243031133451
1	PZE101154812	197.665519	150.473361623601
1	PZE101154856	197.699607	150.524889320653
1	PZE101154881	197.711133	150.542343042192
1	PZE101154963	198.045725	151.055824537559
1	SYN28786	198.084983	151.116935005289
1	SYN28790	198.085193	151.117262386554
1	SYN28792	198.104423	151.147263141108
1	SYN28787	198.10726	151.151692831102
1	PZE101155236	198.131888	151.190186752616
1	PZE101155482	198.322422	151.49040490662
1	PZE101155569	198.332139	151.505830082981
1	PZE101155635	198.395522	151.60671936665
1	PZE101155685	198.508391	151.787541124874
1	PZE101155828	198.63203	151.987293169556
1	PZE101155867	198.670767	152.050230194596
1	SYN15659	199.151159	152.844065269223
1	SYN15662	199.154558	152.849766294186
1	SYN15669	199.155075	152.850633539989
1	SYN15666	199.155298	152.851007621247
1	SYN15667	199.155319	152.851042848882
1	PZE101156561	199.260669	153.028309153856
1	PZE101157004	199.494423	153.42536682039
1	SYNGENTA3075	199.608948	153.621636259975
1	PZE101158162	200.24926	154.73511755206
1	PZE101158199	200.253087	154.741835570041
1	SYN34480	200.303931	154.831139583131
1	SYN34477	200.303981	154.831227450057
1	SYN34481	200.30431	154.831805616587
1	SYN34476	200.304883	154.832812584247
1	PZE101158245	200.312234	154.845731944042
1	SYN31387	200.317776	154.855473210596
1	PZE101158959	200.694298	155.519167788378
1	PZE101159132	201.024508	156.102555797875
1	PZE101159230	201.286126	156.56409483313
1	SYN27495	201.292055	156.574537990656
1	PZE101159248	201.293641	156.577331359338
1	PUT163a148937489423	201.295633	156.58083970215
1	PZA0307427	201.295774	156.581088029376
1	SYN27500	201.297901	156.584834002703
1	SYN27501	201.297909	156.584848091684
1	SYN19603	201.455726	156.862261334437
1	SYN19601	201.566589	157.056189092038
1	PZE101159556	201.698839	157.28598048576
1	SYN38894	201.70295	157.293090954853
1	PZE101160171	202.136901	158.031469695949
1	PZB011562	202.381059	158.436224399258
1	PZB010771	202.619843	158.824563698327
1	PZB010773	202.619992	158.82480369233
1	PZE101160748	202.778855	159.079026308347
1	PZE101160941	203.094997	159.575039448494
1	PZA0013114	203.385275	160.018790580237
1	PZE101161396	203.512009	160.208999549791
1	SYN30979	203.712851	160.506014042846
1	SYN30983	203.713176	160.506490263158
1	SYNGENTA16630	203.715951	160.510555871351
1	SYNGENTA16631	203.716013	160.510646694689
1	PZE101161632	203.88088	160.75032105614
1	SYN2469	204.108566	161.075255282487
1	PZA013911	204.199305	161.202781999599
1	SYNGENTA12849	204.305988	161.351276640124
1	PZE101161893	204.60614	161.760679219073
1	PZE101161896	204.606259	161.76083907051
1	SYN34862	204.633986	161.798031091239
1	PZE101162140	204.797123	162.014701653013
1	SYN10831	204.813165	162.035808511385
1	SYN10830	204.835866	162.065615861517
1	PUT163a760137173738	204.83626	162.06613257065
1	PZE101162356	204.983917	162.258277170505
1	SYN38672	204.987494	162.262895047955
1	PZE101162393	204.992274	162.269063288456
1	PZE101162447	205.101306	162.408927085483
1	SYN27348	205.109538	162.41942241178
1	SYN20516	205.691414	163.139115711639
1	PZE101163035	205.763782	163.225669337979
1	PZE101163206	205.886256	163.370721573894
1	PZE101163301	205.939966	163.433773948309
1	PZE101163518	206.215915	163.75247988826
1	PZE101163539	206.220578	163.757791414101
1	SYN21493	206.537529	164.113257382785
1	SYN21492	206.53753	164.113258487325
1	SYN21485	206.59225	164.173542115706
1	PZE101164239	206.924199	164.532681791202
1	PZE101164240	206.924681	164.53319528445
1	PZE101164344	207.01064	164.62441035322
1	PZE101164384	207.021997	164.636408536951
1	PZE101164453	207.096124	164.714418725572
1	SYN15309	207.119347	164.738751394664
1	PZE101164570	207.122389	164.741934999758
1	SYN15297	207.12384	164.743453238294
1	PZE101164657	207.13455	164.754653436625
1	SYN25384	207.575875	165.207131930989
1	SYN25375	207.579034	165.210309167397
1	PZE101165016	207.657262	165.288720226216
1	PZE101165040	207.684523	165.315924736497
1	PZE101165143	207.687208	165.318600837784
1	PZE101165146	207.687265	165.318657642406
1	PZE101165528	208.147532	165.768897521282
1	PZE101165699	208.21516	165.833689505402
1	PZE101165902	208.344046	165.956257682458
1	PZE101166183	208.537223	166.137801412682
1	PZE101166237	208.592477	166.189267293872
1	PZE101166376	208.783783	166.365941843882
1	PZE101166478	208.94232	166.51064397342
1	PZE101166508	208.986775	166.550952923287
1	PZE101166525	208.989127	166.553082386616
1	PZE101166549	209.039066	166.598221754189
1	PZE101166550	209.039098	166.598250633257
1	PZE101166565	209.070145	166.626242495324
1	PZE101166625	209.206566	166.748608703744
1	SYN6692	209.206857	166.748868647174
1	SYN14519	209.876548	167.336121126172
1	SYN14509	209.877208	167.336690027389
1	SYN14506	209.878161	167.337511455374
1	PZE101167434	210.116506	167.54184840722
1	PZE101167437	210.118376	167.543443260062
1	SYN28181	210.151612	167.57176839938
1	PZE101167603	210.406302	167.787600323001
1	PZE101167656	210.631954	167.977193026116
1	PZE101167756	210.673411	168.011877201419
1	PZE101168020	210.787579	168.107178097536
1	PZE101168156	210.86963	168.175486685579
1	SYN9060	210.937879	168.232197183928
1	SYN9055	210.939735	168.233738097259
1	SYN9068	210.940058	168.234006255787
1	SYN9054	210.946719	168.239535845263
1	SYN16067	211.09576	168.363046731037
1	PZE101168807	211.476005	168.675793226778
1	PZE101168878	211.58418	168.763766543146
1	SYNGENTA5746	211.612161	168.786425920671
1	PZE101169006	211.71359	168.868194871809
1	PZE101169042	211.746349	168.894471664184
1	PZE101169060	211.770061	168.913448680896
1	PZE101169068	211.774616	168.917089878785
1	PZE101169105	211.901913	169.018266155665
1	PZE101169118	211.91134	169.025711778218
1	PZE101169140	211.91876	169.031567454739
1	PZE101169204	211.948325	169.054856975099
1	PZE101169244	211.989357	169.087064329495
1	PZE101169259	211.995147	169.091598056308
1	PHM143834	212.389447	169.393072262208
1	PZE101169545	212.498834	169.473849980867
1	PZE101169609	212.501881	169.47608154197
1	PZE101169938	212.665855	169.594751022456
1	PZE101169962	212.675243	169.60146294504
1	PZE101170220	212.944456	169.790403147131
1	PUT163a13178596181	213.058481	169.868503684746
1	ZM0089840445	213.063644	169.872014791598
1	PZE101170408	213.28425	170.020126160643
1	PZE101170679	213.643546	170.254300186402
1	PZE101170704	213.64737	170.256751813808
1	SYN8993	213.860433	170.392202544213
1	PZE101170922	213.885096	170.407747009572
1	PZE101170923	213.885163	170.407789203011
1	SYN15532	214.129136	170.560299758554
1	SYN15531	214.129142	170.56030348417
1	SYN38720	214.247794	170.633777453234
1	SYN38741	214.251593	170.636123733601
1	SYN38729	214.251666	170.636168815243
1	SYN38726	214.251912	170.636320733229
1	SYN38721	214.292109	170.661124915248
1	SYN38722	214.293654	170.662077525457
1	PZE101171655	214.610649	170.856626957014
1	PZE101171667	214.613681	170.858481543335
1	PZE101171915	214.844088	170.999298807346
1	PZE101172042	215.013092	171.10265410597
1	PZE101172085	215.055318	171.128516919181
1	PZE101172150	215.12703	171.172493428897
1	PZE101172177	215.167593	171.197403732914
1	SYN27625	215.314037	171.287605811322
1	SYN27622	215.314493	171.287887439226
1	PZE101172340	215.415558	171.350441114035
1	SYN25285	215.580063	171.452927601362
1	SYN25284	215.586165	171.456747233552
1	PZE101172458	215.586209	171.456774781025
1	PZE101172463	215.586851	171.45717673196
1	PZE101172495	215.739775	171.553389714222
1	PZE101172677	215.993105	171.715152408514
1	PZA020234	215.997314	171.717868558266
1	PZE101172726	216.052537	171.753599342792
1	PZE101172788	216.098239	171.783306085904
1	SYN28641	216.101121	171.785183664568
1	PZE101172827	216.103309	171.786609454053
1	PZE101172846	216.104702	171.787517342971
1	PZE101172856	216.105142	171.787804138208
1	PZE101173025	216.184679	171.839847103628
1	SYN11936	216.284291	171.905612066491
1	SYN3064	216.461854	172.024594965773
1	PZE101173330	216.527136	172.068946805282
1	SYN17606	216.592566	172.113747216853
1	PZE101173494	216.664292	172.163274344548
1	PZE101173563	216.691869	172.182435638496
1	PZE101173784	216.88836	172.320981690846
1	PZE101173830	216.925298	172.347439508992
1	SYN19925	216.93396	172.353663548051
1	SYN19924	216.933995	172.353688712388
1	PZA003741001	216.989646	172.393857568191
1	PZE101173927	217.007649	172.406919990238
1	PZE101174076	217.184032	172.536719570048
1	SYN27099	217.345083	172.658272844496
1	SYN27095	217.348123	172.660596329465
1	PUT163a603526812689	217.964891	173.154154072149
1	PUT163a603526812690	217.964895	173.154157414554
1	PZE101174453	217.969413	173.157933819734
1	SYN37027	218.117448	173.282947526478
1	SYN37032	218.117587	173.283066072194
1	SYN37029	218.121709	173.286582495197
1	PZE101174617	218.201654	173.355160066895
1	PZE101174664	218.361724	173.49461855395
1	PZE101174913	218.799093	173.890107586667
1	PZE101174929	218.801861	173.892677122226
1	PZE101174973	218.812529	173.902587999975
1	PZE101175015	218.872523	173.95855360637
1	PZE101175172	219.002859	174.08147570987
1	PZE101175276	219.165012	174.236945785257
1	PZE101175319	219.201287	174.27210899621
1	PZE101175379	219.294377	174.362983546031
1	PZE101175438	219.370285	174.437761629891
1	PZA036301	219.401036	174.468227228345
1	PZE101175643	219.468561	174.535473052749
1	PZE101175658	219.484992	174.551908204153
1	PZE101175818	219.61393	174.681854212441
1	SYN19853	219.732619	174.802992824248
1	PZE101175968	219.770923	174.842397005851
1	SYN39308	219.901746	174.978110402931
1	SYN39310	219.914858	174.991808837764
1	PZE101176010	219.921698	174.998961698962
1	PZE101176044	219.99577	175.076726043073
1	PZE101176045	219.995864	175.076825082188
1	SYN2411	220.106565	175.194079957736
1	SYN2412	220.106848	175.194381295111
1	SYN2416	220.110096	175.197840330388
1	PZE101176147	220.181019	175.273635576527
1	PZE101176281	220.219217	175.314666486818
1	PZE101176290	220.223279	175.319038319741
1	PZE101176352	220.289436	175.390473179587
1	SYNGENTA10384	220.385354	175.49481599646
1	PZE101176624	220.764343	175.91594119157
1	PZE101176725	220.881456	176.048896648688
1	PZE101176809	221.048148	176.240404094258
1	PZE101176812	221.048465	176.240770807046
1	PZE101176826	221.134661	176.340837491826
1	PZE101176840	221.13668	176.343189809897
1	PZE101177060	221.526744	176.804806552169
1	PZE101177112	221.542425	176.823659186154
1	ZM0124170192	221.550427	176.833288380281
1	PZE101177162	221.565947	176.851981116113
1	PZE101177277	221.692712	177.005486296668
1	PZE101177419	221.79389	177.129057309127
1	SYN13006	221.842112	177.188278019459
1	PZE101177767	221.994088	177.376285329671
1	PZE101177822	222.138709	177.557107505309
1	PZE101177833	222.151068	177.572646132993
1	PZE101177834	222.151557	177.57326121647
[truncated: 14,172 more rows]
